# Supplementary material for: Avirulent phenotype promotes Bordetella pertussis adaptation to the intramacrophage environment
Source: Emerg Microbes Infect. 2023 Jan 19;12(1):e2146536. doi: 10.1080/22221751.2022.2146536 (PMC9858536; doi:10.1080/22221751.2022.2146536)
Supplement: Supplemental Material [file TEMI_A_2146536_SM4979.zip › Supplementary Table 1.xlsx]

## Sheet: complete T1-T5
Supplementary Table 1. Complete DE analysis of B. pertussis cells (intracellular/control) and list of significantly modulated genes at each time point
BP_IDs	Gene	T1_AdjPvalue	T1_LogFold	T2_AdjPvalue	T2_LogFold	T3_AdjPvalue	T3_LogFold	T4_AdjPvalue	T4_LogFold	T5_AdjPvalue	T5_LogFold	Uniprot	Annotation
BP0001	gidA	0.0457151	-0.494168	0.0213801	-0.406044	0.395658	-0.306832	0.267511	0.300938	6.41536e-05	0.82602	Q7W0T0	tRNA uridine 5-carboxymethylaminomethyl modification enzyme MnmG (Glucose-inhibited division protein A)
BP0002	gidB	0.617112	-0.236193	0.425245	-0.22279	0.54491	-0.260916	0.476337	0.275606	0.393745	0.349918	Q7W0S9	Ribosomal RNA small subunit methyltransferase G (EC 2.1.1.170) (16S rRNA 7-methylguanosine methyltransferase) (16S rRNA m7G methyltransferase)
BP0003	parA	0.647077	0.15632	0.00952677	0.445704	0.0586432	0.668089	0.18483	0.440635	0.708392	-0.109554	Q7W0S8	ParA family protein
BP0004	BP0004	0.817938	0.0948943	0.592238	-0.123717	0.622298	-0.204545	0.349839	0.416952	0.237376	0.377243	Q7W0S7	Putative acetyltransferase, GnaT family
BP0005	parB	0.78721	-0.0935919	0.219604	-0.256667	0.0488023	-0.718483	0.06814	-0.54242	0.000711494	-0.883693	Q7W0S6	Probable chromosome partitioning protein ParB
BP0007	tuf	0.0046109	-0.472084	2.87373e-10	-0.869353	2.13885e-08	-2.08331	0.000820667	-1.93108	1.45914e-43	-3.02829
BP0008	secE	0.000903445	-0.660804	1.11483e-11	-1.17201	1.10373e-10	-2.45953	7.53127e-07	-1.62326	1.99088e-07	-1.32591	Q7W0S5	Protein translocase subunit SecE
BP0009	nusG	0.0592644	-0.375503	3.25399e-19	-1.28691	1.12157e-14	-2.67704	1.37929e-07	-2.10809	1.15113e-09	-2.05344	Q7W0S4	Transcription termination/antitermination protein NusG
BP0010	rplK	0.0638638	-0.357724	3.83722e-05	-0.626195	2.57094e-07	-1.95582	0.0158489	-1.83623	1.19151e-16	-2.7437	Q7W0S3	50S ribosomal protein L11
BP0011	rplA	1.64797e-07	-0.98661	3.30855e-11	-1.02918	0.000111114	-1.39832	0.00555801	-2.2985	5.02716e-38	-3.86315	Q7W0S2	50S ribosomal protein L1
BP0013	rplJ	0.124453	-0.330143	0.595803	-0.100399	0.00840576	-1.182	0.233812	-1.01388	5.88505e-32	-3.04266	Q7W0S1	50S ribosomal protein L10
BP0014	rplL	0.109935	0.357524	0.0870155	0.271132	0.000148264	-1.627	0.0138448	-1.16916	7.9851e-21	-2.67161	Q7W0S0	50S ribosomal protein L7/L12
BP0015	rpoB	0.266038	-0.221244	1.71246e-06	-0.643901	2.05272e-12	-2.12273	0.000405525	-2.15783	4.78015e-54	-3.77592	Q7W0R9	DNA-directed RNA polymerase subunit beta (RNAP subunit beta) (EC 2.7.7.6) (RNA polymerase subunit beta) (Transcriptase subunit beta)
BP0016	rpoC	0.88209	-0.0362154	0.00216399	-0.463737	4.88711e-07	-1.53006	0.000732257	-2.07174	8.96081e-49	-3.28941	Q7W0R8	DNA-directed RNA polymerase subunit beta' (RNAP subunit beta') (EC 2.7.7.6) (RNA polymerase subunit beta') (Transcriptase subunit beta')
BP0017	BP0017	0.149767	-1.05789	0.650867	-0.201816	0.355284	-0.698671	0.00575422	-8.78687	0.00175805	-8.52667	Q7W0R7	Putative lipoprotein
BP0018	BP0018	0.764623	-0.128372	0.172212	0.300187	0.99242	-0.00583225	0.0836648	-0.699776	0.847984	-0.10016	Q7W0R6	Putative membrane protein
BP0020	BP0020	0.257307	0.558638	0.109967	0.482473	0.549072	0.30479	0.630098	0.261462	0.956808	-0.0308821	Q7W0R5	Putative peptidoglycan binding protein
BP0022	BP0022 arcA	0.179752	0.742947	0.000682863	0.976731	0.0755854	0.871269	0.00764188	-1.44741	2.85339e-05	-2.61822	Q7W0R4	Two-component response regulator
BP0025	BP0025	0.35501	0.75817	0.00440848	1.16886	0.015824	1.38828	0.163278	1.13728	0.0162207	-7.82546	Q7W0R3	Uncharacterized protein
BP0026	BP0026	0.000454249	1.59918	0.000287414	1.13646	0.030493	1.1083	0.714078	-0.329818	0.539818	0.418632	Q7W0R2	Putative thiolase
BP0027	BP0027	0.424084	0.849268	0.000816742	1.43466	0.297037	0.808877	0.391893	0.894003	0.0470502	1.5262	Q7W0R1	MaoC family protein
BP0028	BP0028	0.054026	0.944329	0.390371	0.302476	0.519769	0.358821	0.548003	-0.451867	0.138973	0.742313	Q7W0R0	Putative transcriptional regulator
BP0029	BP0029	0.433472	0.420233	0.413787	0.292045	0.684157	-0.261262	0.286341	0.646421	0.0799798	-1.23692	Q7W0Q9	Putative enoyl-CoA hydratase
BP0030	BP0030	0.312664	-0.438597	0.00509818	-0.713578	0.853062	0.102422	0.00459974	-1.48201	0.425759	-0.418504	Q7W0Q8	Uncharacterized protein
BP0032	BP0032	0.320691	0.545248	0.0763924	0.547796	0.924664	0.0590532	0.612406	0.270294	0.823649	0.122877	Q7W0Q7	Probable transporter
BP0033	glyQ	0.0544864	-0.54529	1.66911e-07	-1.0771	1.74075e-06	-1.70748	0.00098453	-2.1669	9.79283e-14	-2.44343	Q7W0Q6	Glycine--tRNA ligase alpha subunit (EC 6.1.1.14) (Glycyl-tRNA synthetase alpha subunit) (GlyRS)
BP0034	glyS	0.0912665	-0.411071	0.00055183	-0.556038	0.000364466	-1.14621	1.60363e-10	-2.4613	1.22876e-19	-2.48092	Q7W0Q5	Glycine--tRNA ligase beta subunit (EC 6.1.1.14) (Glycyl-tRNA synthetase beta subunit) (GlyRS)
BP0035	BP0035	0.712794	0.147837	5.19431e-06	-1.06636	0.00124461	-1.44767	2.04728e-05	-2.02376	4.92023e-10	-3.49719	Q7W0Q4	D,D-heptose 1,7-bisphosphate phosphatase (EC 3.1.3.-)
BP0036	BP0036	0.537281	0.230209	8.37019e-07	-1.20584	0.000449046	-1.64133	1.89804e-09	-3.53357	1.09661e-11	-3.69077	Q7W0Q3	Probable acyltransferase
BP0037	BP0037	0.0564617	0.626873	0.0199129	0.534972	0.294886	0.447311	0.0450213	-0.883399	5.96694e-06	-1.97049	Q7W0Q2	Uncharacterized protein
BP0038	gloA	0.986545	-0.00818434	0.312374	0.224239	0.0631007	-0.755711	0.000375148	-1.24469	0.009488	-0.844729	Q7W0Q1	Lactoylglutathione lyase (EC 4.4.1.5) (Glyoxalase I)
BP0039	def	0.560992	0.16903	0.343779	0.194029	0.836662	-0.0822526	0.738967	-0.10505	0.893445	0.0362106	Q7W0Q0	Peptide deformylase 1 (PDF 1) (EC 3.5.1.88) (Polypeptide deformylase 1)
BP0041	BP0041	NA	NA	NA	NA	0.00223393	2.95453	NA	NA	NA	NA
BP0043	BP0043	0.193484	0.577185	8.02667e-05	1.0626	0.945077	-0.0422412	0.887195	-0.0778917	0.96266	0.0224702	Q7W0P9	Putative exported protein
BP0044	BP0044	0.0256424	1.47805	0.146231	0.73648	0.515481	-0.648603	0.273841	0.874501	0.854249	-0.184995	Q7W0P8	Transcriptional regulator
BP0045	BP0045	0.0207423	0.85997	0.00261172	0.734914	0.644915	0.24287	0.76665	0.151924	0.658963	-0.21883	Q7W0P7	Putative membrane protein
BP0047	metX	2.37512e-19	-2.82645	6.60528e-11	-1.26083	0.00312136	-1.30299	0.0433757	-1.04316	6.39922e-05	-1.44558	Q7W0P6	Homoserine O-succinyltransferase (HST) (EC 2.3.1.46) (Homoserine transsuccinylase) (HTS)
BP0048	BP0048	8.17273e-05	-1.50572	0.171778	-0.369279	0.463453	-0.375936	0.0196275	-1.15481	0.0060224	-1.16044	Q7W0P5	Uncharacterized protein
BP0049	BP0049	0.563758	-5.55239	NA	NA	0.463488	-4.5716	0.466451	-5.22211	NA	NA
BP0050	ampG	0.13792	-0.787579	0.317512	0.326747	0.941241	-0.0593327	0.542351	-0.344575	0.00405177	-1.83681	Q7W0P4	Putative integral membrane signal transducer protein
BP0053	BP0053	0.827839	0.194874	0.0113144	0.942298	0.0278514	1.10856	0.392654	0.685464	0.392743	0.65637	Q7W0P3	Putative aspartate/glutamate racemase
BP0054	gltL	0.771552	0.299397	3.15317e-05	1.41779	8.87301e-07	2.09571	5.55713e-06	2.31836	0.000695337	1.81285
BP0055	gltK	0.844927	-0.204446	1.28725e-06	1.44442	0.000127789	1.92284	0.116954	0.963312	8.40215e-05	2.09775	Q7W0P2	Glutamate/aspartate transport system permease protein
BP0056	gltJ	0.0213324	1.83973	0.900864	-0.118102	0.18009	1.1575	0.158626	-6.97434	0.859848	0.260625	Q7W0P1	Glutamate/aspartate transport system permease protein
BP0057	BP0057	0.0863578	1.19952	0.0173155	1.00356	0.45586	0.56166	0.178802	1.26889	0.0593765	-7.15377	Q7W0P0	Amino-acid ABC transporter binding protein
BP0060	BP0060	0.0267444	-0.689065	1.13793e-05	-0.89107	0.00136348	-1.32277	2.14045e-06	-1.74499	3.99907e-12	-2.22122	Q7W0N9	Uncharacterized protein
BP0061	BP0061	0.430336	-0.274899	0.0427715	-0.428848	4.44628e-05	-1.68495	0.000168527	-1.32238	5.32275e-10	-2.01533	Q7W0N8	Putative DNA-binding protein
BP0062	BP0062	0.00932665	0.787733	7.13958e-11	1.15126	0.0476615	0.752272	0.272275	0.379163	0.115898	0.447005	Q7W0N7	Uncharacterized protein
BP0063	BP0063	0.144203	0.786889	6.85951e-15	1.68914	0.00469021	1.10328	0.0309993	0.963221	0.195782	0.582116	Q7W0N5	Uncharacterized protein
BP0064	BP0064	0.475262	0.424879	0.0697046	0.519922	0.931555	-0.0558867	0.728574	-0.19614	0.00822661	1.07853	Q7W0N4	DJ-1_PfpI domain-containing protein
BP0065	BP0065	0.156673	1.03074	0.301348	0.444799	0.00218004	1.35504	0.0598624	1.04599	0.708392	-0.309608	Q7W0N3	Putative ferredoxin
BP0066	BP0066	0.432018	0.465957	0.000611314	0.835042	0.254046	0.529838	0.275744	0.523335	0.834014	0.108852	Q7W0N2	Oxidoreductase
BP0067	BP0067	0.31765	0.56884	1.86575e-10	1.5371	0.00339863	1.09217	9.43771e-06	1.49703	0.0915841	0.780927	Q7W0N1	Integral membrane protein
BP0069	BP0069	0.00363709	0.875564	1.00396e-06	0.983135	0.114588	0.615085	0.00244339	0.95858	0.0125673	0.782791	Q7W0N0	Putative exported protein
BP0072	BP0072	0.00355479	1.2733	0.000180136	1.03803	0.419852	0.406666	0.91705	-0.0673645	0.892532	0.0717805	Q7W0M9	Transposase
BP0074	htpG	2.30471e-41	-3.84062	3.74091e-55	-2.77237	1.21469e-11	-2.37472	0.0136448	-1.70287	2.38634e-14	-2.24381	Q7W0M8	Chaperone protein HtpG (Heat shock protein HtpG) (High temperature protein G)
BP0075	BP0075	5.39434e-14	-2.56714	1.03424e-33	-2.62527	5.21822e-06	-1.94934	6.25989e-07	-2.76927	9.32461e-08	-2.30561	Q7W0M7	Probable glutathione S-transferase
BP0076	ampD	1.37613e-10	-3.57963	7.12471e-11	-1.62926	0.00571272	-1.31332	0.000403466	-2.09014	0.00023473	-1.88025	Q7W0M6	N-acetylmuramoyl-L-alanine amidase
BP0077	BP0077	0.805239	-0.251827	0.0671245	-0.7885	0.742743	-0.28528	0.764907	0.235019	0.0194184	-2.16033	Q7W0M5	Putative exported protein
BP0078	BP0078	0.0119434	-0.768789	9.96465e-05	-0.829682	0.218208	-0.518458	0.571997	-0.201078	0.0177792	-0.705479	Q7W0M4	Putative membrane protein
BP0079	ffh	0.56482	-0.162743	0.365103	-0.179099	0.0217561	-0.718512	0.00203443	-1.20598	6.94346e-05	-1.08888	Q7W0M3	Signal recognition particle protein (Fifty-four homolog)
BP0082	bplL	0.50686	0.268427	0.0442417	0.420936	0.669738	0.186696	0.759152	-0.135979	0.0903168	-0.708174	Q79H51	Lipopolysaccharide biosynthesis protein
BP0085	bplI	0.879442	-0.0868771	0.406874	0.230605	0.943754	0.0377733	0.169224	0.531949	0.782075	0.114183	Q7W0M2	Lipopolysaccharide biosynthesis protein
BP0086	bplH	0.670306	-0.145066	0.00413389	-0.570974	0.00952905	-0.9079	0.0968491	-0.766956	0.0302469	-0.623547	Q79H50	Putative glycosyl transferase
BP0087	bplG	0.487183	0.366834	0.62313	-0.16547	0.051561	-1.03165	0.372267	-0.528552	0.326988	-0.505234	Q79H49	Probable sugar transferase
BP0088	bplF	0.563719	0.25808	0.00299126	0.670151	0.699852	0.218751	0.675894	-0.18934	0.0874558	-0.692587	Q7W0M1	Lipopolysaccharide biosynthesis protein
BP0089	bplE	0.590639	-0.26376	0.00840867	-0.733901	0.160524	-0.672554	0.00248606	-1.6275	0.000162731	-2.13739	Q7W0M0	Probable glycosyl transferase
BP0090	bplD	0.0771102	-0.578237	2.09459e-05	-0.951979	0.000210659	-1.4605	6.30136e-05	-1.63543	3.0106e-07	-1.9289	Q79H48	UDP-N-acetylglucosamine 2-epimerase
BP0091	bplC	0.0094146	-0.809904	0.000201592	-0.838922	0.000184869	-1.44538	3.67125e-09	-2.50259	1.76335e-12	-2.82691	Q79H47	Lipopolysaccharide biosynthesis protein
BP0092	bplB	0.952262	-0.0337982	1.34384e-05	-1.11262	0.0129566	-1.06926	0.000933397	-1.63897	0.00599803	-1.08584	Q79H46	Probable acetyltransferase
BP0093	bplA	0.0885934	-0.503675	0.000913812	-0.647139	4.94329e-07	-1.93738	0.000299393	-1.19987	1.41413e-07	-1.61921	Q79H45	Probable oxidoreductase
BP0094	rfaC	0.517438	-0.239942	0.268979	-0.255796	0.038511	-0.753826	0.000186827	-1.44848	3.2708e-05	-1.32509	Q79H44	Probable heptosyltransferase
BP0095	kdtA	0.875977	0.0832364	0.219423	-0.344857	0.233232	-0.591056	0.00166694	-1.39467	0.13419	-0.601401	Q79H43	3-deoxy-D-manno-octulosonic acid transferase (Kdo transferase) (EC 2.4.99.12) (Lipid IV(A) 3-deoxy-D-manno-octulosonic acid transferase)
BP0096	BP0096	0.905776	-0.141913	0.777668	-0.163201	0.673453	0.301174	0.00168513	-9.16224	0.35583	-0.72938	Q7W0L7	Putative exported protein
BP0097	baf	0.542302	-0.268551	0.827661	0.0630632	0.233226	-0.5446	0.000248746	-1.47007	1.60463e-05	-1.60925	Q45338	Type III pantothenate kinase (EC 2.7.1.33) (Bvg accessory factor) (PanK-III) (Pantothenic acid kinase)
BP0098	birA	0.507691	0.243733	0.0321297	0.451322	0.626723	0.213921	1.67651e-05	-1.5995	0.000505306	-1.19639	Q79H42	Putative biotin protein ligase
BP0099	BP0099	0.376047	0.363806	0.200947	0.294886	0.754813	0.138717	0.399599	0.416336	3.08744e-06	1.28425	Q7W0L6	Putative integral membrane protein
BP0100	BP0100	0.935517	-0.0587871	0.158593	-0.430475	0.0717181	-0.896093	0.118799	-0.809479	0.64868	0.223039	Q7W0L5	Probable ATP-binding component of ABC transporter
BP0101	BP0101B	0.00598576	1.1571	0.520095	0.155783	0.823716	-0.113199	0.871076	0.0708984	0.110093	-0.63578
BP0101	BP0101A	0.570001	-0.547064	0.711241	-0.186222	0.0232355	1.06116	0.423069	0.564076	0.133022	-1.01572
BP0102	BP0102	0.249844	0.286792	0.568451	0.10791	0.13156	-0.546895	0.00039564	-0.97359	0.129547	-0.372982	Q7W0L2	Putative penicillin-binding protein (EC 3.4.16.4)
BP0103	BP0103	0.969078	0.0152506	0.971369	0.00981991	0.0324999	-0.937043	2.29016e-06	-1.57914	7.10672e-09	-1.55173	Q7W0L1	Probable class IV aminotransferase
BP0104	BP0104	0.916748	0.0643674	0.00304478	0.704195	0.962498	0.0267331	0.104645	-0.61948	0.808588	-0.091316	Q7W0L0	UPF0250 protein BP0104
BP0105	lipB	0.709906	-0.155137	0.000639416	0.664419	0.528376	0.277628	0.59244	-0.186511	0.0289105	-0.670728	Q7W0K9	Octanoyltransferase (EC 2.3.1.181) (Lipoate-protein ligase B) (Lipoyl/octanoyl transferase) (Octanoyl-[acyl-carrier-protein]-protein N-octanoyltransferase)
BP0106	lipA	0.345499	-0.247965	0.496765	0.125302	0.174122	-0.536071	6.20671e-05	-1.20976	2.94766e-09	-1.40513	Q7W0K8	Lipoyl synthase (EC 2.8.1.8) (Lip-syn) (LS) (Lipoate synthase) (Lipoic acid synthase) (Sulfur insertion protein LipA)
BP0107	rfbC	0.738885	0.128721	0.182935	0.279011	0.545267	0.246296	0.0199486	-0.869986	0.511521	-0.221784	Q7W0K7	dTDP-4-dehydrorhamnose 3,5-epimerase (EC 5.1.3.13) (Thymidine diphospho-4-keto-rhamnose 3,5-epimerase)
BP0108	rfbD	0.387457	0.355185	0.204125	0.350279	0.00261373	1.11201	0.684473	0.164645	0.246962	-0.411221	Q7W0K6	dTDP-4-dehydrorhamnose reductase (EC 1.1.1.133)
BP0109	rfbB	0.0296898	0.684916	1.37854e-05	0.905277	0.0499266	0.820463	0.380219	0.303087	0.18168	-0.431369	Q7W0K5	dTDP-glucose 4,6-dehydratase (EC 4.2.1.46)
BP0110	BP0110	0.128298	-7.90973	0.000426184	2.29079	0.0909902	1.49025	0.0726176	-7.61376	0.415037	0.984312	Q7W0K4	Transposase
BP0112	metC	0.22394	-0.417878	0.0974353	-0.364395	0.474548	-0.349061	0.00277517	-1.11565	0.010439	-0.876131	Q7W0K3	Cystathionine beta-lyase (EC 4.4.1.8)
BP0113	dsbA	0.959546	0.0197896	4.84395e-12	1.04821	0.715875	-0.202243	3.90292e-08	-1.81306	3.50063e-08	-1.22483	Q7W0K2	Thiol:disulfide interchange protein DsbA
BP0114	BP0114	0.0964141	-0.840359	0.200815	-0.375402	0.791651	0.137592	0.17489	-0.662527	0.354957	-0.417472	Q7W0K1	Putative exported protein
BP0115	argS	0.699196	-0.133632	0.96375	-0.0124686	0.688895	-0.158057	0.0389709	-0.881424	0.316886	-0.242842	Q7W0K0	Arginine--tRNA ligase (EC 6.1.1.19) (Arginyl-tRNA synthetase) (ArgRS)
BP0116	BP0116	4.22975e-06	1.26815	2.73733e-09	1.08631	3.9146e-06	1.59311	0.078495	0.564292	0.118451	0.470424	Q7W0J9	Uncharacterized protein
BP0117	BP0117	0.617663	0.2151	0.000396858	0.846106	0.852762	-0.0918195	0.0852697	-0.896162	0.134308	-0.516033	Q7W0J8	Uncharacterized protein
BP0118	BP0118	0.00186301	1.12645	0.0133272	1.25096	0.349868	0.994385	0.170299	1.1941	0.499973	-0.903739
BP0119	BP0119	0.00484427	1.10201	0.00263764	0.861661	8.89815e-05	1.48401	6.39488e-14	2.61996	1.15534e-09	2.03982	Q7W0J7	Inner membrane component of binding-protein-dependent transport system
BP0120	BP0120	0.894467	-0.0950005	0.146409	0.464168	0.0136054	1.00612	6.10865e-06	1.78577	0.00023473	1.33213	Q7W0J6	Inner membrane component of binding-protein-dependent transport system
BP0121	BP0121	0.000100237	1.05916	3.86212e-06	0.888948	0.191153	0.511538	0.000313447	1.36548	0.0533744	0.654868	Q7W0J5	Probable extracellular solute-binding protein
BP0122	BP0122	4.93995e-08	1.46309	7.10273e-20	1.62033	2.96205e-08	1.96212	2.73616e-24	3.1678	1.66319e-12	1.92363	Q7W0J4	Sugar ABC transporter, ATP-binding protein
BP0123	BP0123	0.346178	0.553878	0.0338137	0.61475	0.732631	-0.214623	0.256102	0.707029	0.304665	-0.629949	Q7W0J3	3',5'-cyclic adenosine monophosphate phosphodiesterase CpdA (3',5'-cyclic AMP phosphodiesterase) (cAMP phosphodiesterase) (EC 3.1.4.53)
BP0126	BP0126	0.486248	-0.810839	8.07224e-07	1.84025	0.000117853	1.92113	0.00867255	1.89253	0.103977	1.41802	Q7W0J2	ABC transporter, permease protein
BP0128	BP0128	0.482122	0.48094	0.000250474	1.01939	0.0150298	1.15053	0.0401295	1.10232	0.10188	0.869418	Q7W0J1	Probable periplasmic solute-binding protein
BP0130	BP0130	0.885569	-0.0514878	0.928467	0.0205823	0.882538	0.0930734	0.000545624	0.95341	0.197374	0.382598	Q7W0J0	Amidase
BP0131	leuA	6.03977e-06	-1.13353	7.04378e-06	-0.809862	0.0507634	-0.664872	0.0779244	-0.589418	0.617882	-0.190047	Q7W0I9	2-isopropylmalate synthase (EC 2.3.3.13) (Alpha-IPM synthase) (Alpha-isopropylmalate synthase)
BP0132	BP0132	0.489305	0.236172	0.00414423	0.532376	0.0427062	0.695732	0.100817	0.487144	0.0057032	0.708249	Q7W0I8	Putative membrane protein
BP0133	rpoN	0.026396	0.638749	0.00234413	0.59194	0.600778	0.22959	0.335853	0.339198	0.00149762	0.80384	Q7W0I7	RNA polymerase sigma-54 factor
BP0134	BP0134	0.895683	-0.059866	0.0139382	-0.504542	0.302459	0.383436	3.26529e-05	1.31398	2.0685e-15	1.79488	Q7W0I6	Putative bacterioferritin-associated ferredoxin
BP0135	BP0135	0.0136019	0.844473	0.143121	0.349942	0.00322034	1.05855	9.09338e-06	1.49622	7.88806e-05	1.24415	Q7W0I5	Probable LysR-family transcriptional regulator
BP0139	ilvA	0.0986054	-0.441557	2.52029e-05	-0.889037	0.000247329	-1.72122	0.190062	-1.05453	4.01109e-08	-1.70949	Q7W0I4	L-threonine dehydratase (EC 4.3.1.19) (Threonine deaminase)
BP0141	BP0141	0.994261	0.00202663	0.743268	-0.0587412	0.850644	-0.0826555	0.00597109	-0.742648	0.00453072	-0.580795	Q7W0I3	Probable iron-sulfur binding oxidase
BP0142	BP0142	0.741491	-0.211124	0.0248522	-0.701754	0.00233498	1.21522	0.247161	0.592401	0.0508035	0.838007	Q7W0I2	GntR family transcriptional regulator
BP0143	BP0143	0.793309	0.297058	0.804775	0.155909	0.431664	0.674658	0.237624	1.14952	0.206375	1.17729	Q7W0I1	Uncharacterized protein
BP0144	BP0144	0.565444	-5.5395	0.736405	0.484458	NA	NA	NA	NA	NA	NA	Q7W0I0	Putative lipase
BP0145	BP0145	0.188614	-7.54498	0.0560979	1.37462	0.0232954	1.93261	0.456284	1.11206	0.990405	0.0210002	Q79H39	Putative enoyl-CoA hydratase/isomerase
BP0148	BP0148	0.761522	0.31346	0.692957	0.224733	0.229197	0.815427	0.91705	-0.131813	0.622599	0.464173	O30446	UPF0065 protein BP0148 (ORF5)
BP0149	BP0149	0.406838	0.321308	0.750215	-0.0888249	0.637112	-0.22742	0.786354	0.113399	0.857432	0.0682099	Q79H38	Probable transcriptional regulator
BP0151	BP0151	0.163374	-0.694439	0.172212	-0.386288	0.497452	-0.354109	0.0622503	-0.833939	1.66114e-06	-2.11421	Q7W0H9	AHS2 domain-containing protein
BP0152	BP0152	0.157888	0.687079	0.0678706	0.612296	0.46786	0.384524	0.634178	-0.237393	0.982487	-0.00977907	Q7W0H8	AHS1 domain-containing protein
BP0153	BP0153	0.69004	0.405546	0.998402	0.00115871	0.0735849	-1.37924	0.017181	-2.28804	0.0908935	-1.30352	Q79H37	Probable dioxygenase
BP0154	brg1	0.82986	0.142064	0.0240198	-0.764719	0.837896	0.122509	0.550314	-0.358451	0.0820902	-1.03732	Q79H36	LysR family transcriptional regulator
BP0155	serA	0.281412	-0.414017	0.636628	-0.11903	0.627908	-0.250072	0.709897	0.158938	0.812972	0.099668	Q7W0H7	D-3-phosphoglycerate dehydrogenase (EC 1.1.1.95)
BP0156	BP0156	0.294708	-0.517598	0.702033	-0.109632	0.110659	-0.821972	0.000250931	-2.17213	0.114595	-0.737737	Q7W0H6	Putative exported protein
BP0157	BP0157	0.640654	0.292716	0.469541	-0.270367	0.449626	0.438877	0.999659	0.000218716	0.264402	0.589866	Q7W0H5	Sensor protein (EC 2.7.13.3) CopS
BP0158	BP0158	0.387899	0.42473	0.0104311	0.62745	0.33626	0.444098	0.207837	0.596575	0.0442333	0.778872	Q7W0H4	Two-component response regulator CopR
BP0159	phoR	0.966424	0.0211874	0.886368	0.0419148	0.106772	-0.739877	0.00749525	-1.20718	0.0259686	-0.832623	Q7W0H3	Phosphate regulon sensor protein
BP0160	phoB	0.19052	-0.663342	0.143439	-0.410392	0.176811	0.582365	0.63907	0.217658	0.297288	0.376754	Q7W0H2	Phosphate regulon transcriptional regulatory protein
BP0161	ubiE	0.217972	0.408504	0.761266	-0.0779704	0.578546	0.227487	0.529008	-0.320865	0.766354	0.109002	Q7W0H1	Ubiquinone/menaquinone biosynthesis C-methyltransferase UbiE (EC 2.1.1.163) (EC 2.1.1.201) (2-methoxy-6-polyprenyl-1,4-benzoquinol methylase) (Demethylmenaquinone methyltransferase)
BP0162	BP0162	2.40005e-05	-1.08866	4.73663e-08	-1.14805	5.79399e-06	-1.52312	2.42666e-13	-2.07805	3.87174e-20	-2.41293	Q7W0H0	Putative membrane protein
BP0163	BP0163	0.56967	-0.258751	0.00390051	-0.835875	0.195155	-0.604636	0.0148626	-1.30864	0.520066	-0.273605	Q7W0G9	SCP2 domain-containing protein
BP0164	ubiB	0.734337	-0.115328	6.35071e-07	-0.959112	0.00650304	-0.989235	0.00144033	-1.25212	0.0100307	-0.766167	Q7W0G8	Probable protein kinase UbiB (EC 2.7.-.-)
BP0168	BP0168	0.0562107	-0.872084	0.317959	-0.362312	0.0595947	-0.905142	0.0170834	-1.18982	0.000131716	-1.86254	Q7W0G7	Putative membrane protein
BP0169	BP0169	0.407219	-0.307716	0.529599	-0.152483	0.0995595	-0.644096	0.000666155	-1.45151	0.321894	-0.376147	Q7W0G6	Putative exported protein
BP0170	rhlE	0.00172351	-0.829955	3.08344e-10	-1.1876	2.89168e-05	-1.66226	1.49084e-05	-1.42268	0.00120856	-1.56334	Q7W0G5	ATP-dependent RNA helicase RhlE (EC 3.6.4.13)
BP0171	BP0171	0.0578666	-0.958383	0.467232	-0.217765	0.000277643	-2.20978	0.472619	-0.400287	0.000115946	-2.19891	Q7W0G4	LysE family efflux protein
BP0172	prfC	0.157888	0.340547	9.97758e-05	0.606442	0.272386	0.387586	0.691756	-0.1243	0.612607	-0.129326	Q7W0G3	Peptide chain release factor 3 (RF-3)
BP0173	BP0173	0.72941	-0.122637	0.330454	0.196892	0.603368	-0.209107	0.193047	-0.468587	0.451388	-0.23936	Q7W0G2	Putative exported protein
BP0174	bfr	0.00491905	0.641484	0.00342189	0.494008	0.962728	-0.0218196	0.294606	-0.412032	0.291431	-0.289369	Q7W0G1	Bacterioferritin
BP0177	BP0177	0.25401	0.524143	0.239912	0.289228	0.102312	0.681036	0.508868	-0.269072	0.128595	-0.511948	Q7W0G0	Putative lipoprotein
BP0178	BP0178	0.199851	0.41365	0.587113	0.142819	0.523908	0.281498	0.000597487	-1.42145	0.000251321	-1.05667	Q7W0F9	Putative lipoprotein
BP0179	BP0179	0.183502	-0.579222	0.00193449	-0.802849	0.0027877	-1.36439	1.20569e-08	-2.49958	1.71642e-10	-2.61324	Q7W0F8	UPF0176 protein BP0179
BP0180	metG	0.111817	-0.420062	0.146528	-0.260496	0.886588	0.0567034	0.0830506	-0.486905	4.17439e-05	-1.01259	Q7W0F7	Methionine--tRNA ligase (EC 6.1.1.10) (Methionyl-tRNA synthetase) (MetRS)
BP0181	BP0181	1.17136e-06	1.33644	2.04217e-29	2.17827	9.48318e-15	2.6075	7.76085e-08	2.02337	2.38438e-11	2.25924	Q7W0F6	Putative exported protein
BP0182	BP0182	0.0261176	0.587916	0.0196521	0.462348	0.0014262	1.04934	0.382195	0.2934	0.597528	0.159115	Q7W0F5	Iron-sulfur cluster carrier protein
BP0183	BP0183	0.314276	0.309983	0.965969	0.0113335	0.479977	0.284826	0.725087	-0.191992	0.220953	-0.403173	Q7W0F4	Putative exported protein
BP0184	BP0184	0.0510012	0.448915	0.389844	0.157475	0.0803857	0.556456	0.259196	-0.384511	0.0303275	-0.606682	Q7W0F3	Putative exported protein
BP0185	dcd	0.349197	0.252164	0.615981	0.108114	0.244486	-0.458733	1.48013e-05	-1.33103	9.34052e-06	-1.0545	Q7W0F2	dCTP deaminase (EC 3.5.4.13) (Deoxycytidine triphosphate deaminase)
BP0186	BP0186	0.209111	-0.474971	0.439508	0.200416	0.7124	-0.173687	0.00460955	-1.10943	0.00770881	-0.939718	Q7W0F1	VOC domain-containing protein
BP0187	BP0187	0.873343	-0.116129	0.648426	-0.162488	0.0314343	0.954187	0.205198	-1.07003	0.2625	-0.927905	Q7W0F0	Putative lyase
BP0189	BP0189	0.00598576	0.845854	1.32979e-09	1.26887	5.89619e-07	1.81641	0.0343833	0.634504	0.0608691	0.453861	Q7W0E9	Uncharacterized protein
BP0190	BP0190	0.642584	0.131528	0.998402	-0.000348983	0.0900352	-0.572568	1.09985e-06	-1.71258	3.81725e-10	-1.61183	Q7W0E8	Probable orn/arg/lys decarboxylase (EC 4.1.1.19)
BP0191	BP0191	0.607588	-0.213919	0.195952	-0.310178	0.473511	0.306755	0.46068	-0.329312	0.053915	-0.803734	Q7W0E7	Putative exported protein
BP0193	sodA	0.881504	-0.21795	0.593932	-0.325962	0.03967	-1.73965	0.0446459	1.35634	0.00105515	1.85419	P53642	Superoxide dismutase [Mn] (EC 1.15.1.1)
BP0194	BP0194	0.992247	0.01264	0.441326	-0.422516	0.0572123	-1.24709	0.165974	0.892987	0.0391944	1.34534	Q7W0E6	Probable metal transporter
BP0195	gcvT	0.00564378	0.70013	1.03576e-05	0.763325	0.69374	0.180753	2.44618e-06	-2.00741	4.25428e-07	-1.34895	Q7W0E5	Aminomethyltransferase (EC 2.1.2.10) (Glycine cleavage system T protein)
BP0196	gcvH	1.51122e-05	1.0855	0.000482622	0.764531	0.17446	-0.87302	1.01543e-15	-2.9145	1.30891e-11	-2.28293	Q7W0E4	Glycine cleavage system H protein
BP0197	gcvP	0.000289906	0.857892	1.44018e-10	0.919491	0.799103	0.143052	2.98369e-15	-2.1041	1.74648e-12	-1.68536	Q7W0E3	Glycine dehydrogenase (decarboxylating) (EC 1.4.4.2) (Glycine cleavage system P-protein) (Glycine decarboxylase) (Glycine dehydrogenase (aminomethyl-transferring))
BP0198	BP0198	0.0889715	-0.651905	0.18649	0.33708	0.469501	-0.299392	0.00492735	-1.12161	0.101494	-0.506998	Q7W0E2	Putative GntR-family transcriptional regulator
BP0199	BP0199	0.216413	0.758664	0.690697	0.197414	0.551357	0.429974	0.18773	0.814463	0.597916	-0.494034	Q7W0E1	Uncharacterized protein
BP0200	BP0200	0.136584	-1.02416	0.181226	-0.523767	0.597596	0.354852	0.662995	-0.423238	0.227284	-1.153	Q7W0E0	Putative exported protein
BP0204	BP0204	0.839439	-0.0730303	0.557062	-0.12451	0.742743	-0.1336	0.0227069	-0.682938	0.00607705	-0.738014	Q7W0D9	Putative restriction endonuclease
BP0205	BP0205	0.00355859	0.620385	9.70831e-10	0.981006	0.207274	0.465707	0.0191571	-0.656874	0.0596441	-0.455011	Q7W0D8	Putative exported protein
BP0206	thiC	0.0725473	-0.530195	0.0010599	-0.715625	2.73878e-08	-1.88204	8.29721e-06	-1.55518	7.16463e-08	-1.57825	Q7W0D7	Phosphomethylpyrimidine synthase (EC 4.1.99.17) (Hydroxymethylpyrimidine phosphate synthase) (HMP-P synthase) (HMP-phosphate synthase) (HMPP synthase) (Thiamine biosynthesis protein ThiC)
BP0207	BP0207	0.00318786	-1.54854	8.15049e-06	-1.40052	0.000762916	-1.49204	0.000426243	-1.82322	5.92721e-07	-2.96706	Q7W0D6	Putative aldehyde dehydrogenase
BP0208	BP0208	0.87252	0.0860945	0.0212828	-0.619548	0.0553085	-0.889593	0.03889	0.804153	0.369166	-0.420591	Q7W0D5	Putative oxidoreductase
BP0209	BP0209	0.0221931	-1.48942	0.72835	-0.119394	0.648978	0.248156	0.865457	0.102185	0.231764	-0.57708	Q7W0D4	Putative GntR-family transcriptional regulator
BP0210	BP0210	NA	NA	2.68361e-20	8.84906	NA	NA	NA	NA	NA	NA
BP0212	BP0212	0.867136	-0.115298	5.61137e-06	1.08909	0.000116862	1.55714	0.000145487	1.47215	0.0270464	0.884616	Q7W0D3	Virginiamycin B lyase (EC 4.2.99.-) (Streptogramin B lyase)
BP0213	BP0213	0.743273	-0.210713	0.000110057	0.881148	0.00968188	1.1652	1.8813e-06	1.75321	0.162733	0.608336	Q7W0D2	Putative acetyltransferase
BP0214	BP0214	0.118528	0.562558	0.0233531	0.48568	0.040026	0.777483	8.47531e-06	1.3086	0.0466359	0.652074	Q7W0D1	7-cyano-7-deazaguanine synthase (EC 6.3.4.20) (7-cyano-7-carbaguanine synthase) (PreQ(0) synthase) (Queuosine biosynthesis protein QueC)
BP0215	ppc	0.809884	0.0972641	0.0918464	-0.425688	0.00783454	-1.16299	3.08682e-05	-1.42763	7.17664e-11	-2.14863	Q7W0D0	Phosphoenolpyruvate carboxylase (PEPC) (PEPCase) (EC 4.1.1.31)
BP0216	sphB1	2.1138e-09	-1.01688	1.41016e-21	-1.35688	6.6812e-08	-1.71262	4.16577e-05	-1.63898	9.32028e-13	-1.56772	Q7W0C9	Autotransporter subtilisin-like protease
BP0217	BP0217	0.0944518	0.462406	1.10278e-05	0.791537	6.0597e-06	1.35971	1.40477e-12	1.96386	6.38075e-15	1.84466	Q7W0C8	3-hydroxybutyryl-CoA dehydrogenase (EC 1.1.1.157)
BP0218	BP0218	0.291036	-0.347397	0.599894	-0.117556	0.432178	0.304688	0.206633	0.416189	0.28012	0.354617	Q7W0C7	Short-chain fatty acids transporter
BP0219	BP0219	0.00595373	-1.02665	0.551161	-0.160383	0.420557	0.361891	0.0334488	0.883232	0.000569352	1.11575	Q7W0C6	Probable short-chain dehydrogenase
BP0220	BP0220	0.723736	-0.143617	0.214856	0.320786	0.0138231	0.803394	0.00516092	0.819289	0.143641	0.510054	Q7W0C5	Probable transcriptional regulator
BP0221	catI	0.948226	-0.0458423	0.00794812	0.617376	0.000666112	1.26528	0.00358667	1.02396	0.318185	0.385925	Q7W0C4	3-oxoadipate CoA-transferase subunit A (EC 2.8.3.6)
BP0222	catJ	0.322967	0.483861	0.926991	-0.0353676	0.63397	0.24882	0.0244979	-1.32598	0.164206	-0.685781	Q7W0C3	3-oxoadipate CoA-transferase subunit B (EC 2.8.3.6)
BP0223	catC2	0.726622	-0.335313	0.718616	0.155871	0.285524	0.604751	0.338791	-0.771004	0.289745	-0.766901	Q7W0C2	Muconolactone Delta-isomerase (MIase) (EC 5.3.3.4)
BP0224	BP0224	0.156857	0.772896	7.3504e-05	1.15311	0.00361035	1.21264	0.132532	0.769274	0.387504	0.440243	Q7W0C1	YCII domain-containing protein
BP0225	catD2	0.816529	-0.13839	0.65147	-0.143998	0.902126	0.0691036	0.65585	0.215342	0.707543	-0.188162	Q7W0C0	3-oxoadipate enol-lactone hydrolase (EC 3.1.1.24)
BP0226	BP0226	0.969154	0.0215627	0.00567383	0.576249	0.10131	0.660963	0.856778	-0.0869897	0.129547	-1.13544	Q7W0B9	Uncharacterized protein
BP0227	psiF	2.83434e-06	1.37379	1.27779e-13	1.44086	0.201693	0.543247	0.696549	0.15618	0.404251	-0.307431	Q7W0B8	Phosphate starvation-inducible protein
BP0229	BP0229	0.755534	0.191206	0.269719	0.349228	0.349315	0.585182	0.481754	0.368713	0.0154693	-1.44833	Q7W0B7	Beta-D-hydroxybutyrate dehydrogenase (EC 1.1.1.30)
BP0231	pcaC	0.17515	-1.57999	0.00281362	-1.46908	0.682709	-0.360365	0.00201333	-9.15944	0.000128534	-9.15738	Q7W0B6	4-carboxymuconolactone decarboxylase (EC 4.1.1.44)
BP0233	BP0233	0.387899	-0.329896	0.0261119	0.457693	0.295877	-0.469158	0.0428336	-0.72762	0.000747342	-0.982658	Q7W0B5	GntR family transcriptional regulator
BP0234	BP0234	0.971416	0.0396997	0.766082	-0.147282	0.316097	0.646126	0.14068	-1.57669	0.158285	-1.04045	Q7W0B4	Putative solute-binding periplasmic protein
BP0235	BP0235	0.676404	-0.528938	0.639162	-0.260731	0.00688062	-8.0395	0.0211723	-8.29429	0.199901	-1.16868	Q7W0B3	Putative membrane protein
BP0237	BP0237	0.312664	-0.592298	0.0207647	-0.686802	0.408125	0.425151	0.521406	0.418378	0.0224341	-1.88576	Q7W0B2	Putative exported protein
BP0238	folK	0.496848	-0.365208	0.000451594	-1.07536	0.00310938	-1.58714	1.21101e-08	-10.9955	0.000453019	-2.01784	Q7W0B1	2-amino-4-hydroxy-6-hydroxymethyldihydropteridi ne pyrophosphokinase (EC 2.7.6.3)
BP0239	pcnB	0.0239551	-0.572953	6.10928e-06	-0.815243	5.95491e-06	-1.74942	6.09869e-13	-2.54965	1.35395e-12	-2.01328	Q7W0B0	Poly(A) polymerase I (PAP I) (EC 2.7.7.19)
BP0240	BP0240	0.824508	0.0839069	0.0522782	-0.421819	0.000111958	-1.6581	3.29017e-06	-1.93414	6.04831e-06	-1.55558	Q7W0A9	Uncharacterized protein
BP0241	BP0241	0.331972	-0.350174	0.000585956	-0.757234	0.158974	-0.586418	0.000200384	-1.54198	0.0240692	-0.724487	Q7W0A8	AAA domain-containing protein
BP0242	purM	0.944816	-0.0240799	0.406745	-0.147368	0.110311	-0.576628	0.0376857	-0.634339	0.00266886	-0.804542	Q7W0A7	Phosphoribosylformylglycinamidine cyclo-ligase (EC 6.3.3.1) (AIR synthase) (AIRS) (Phosphoribosyl-aminoimidazole synthetase)
BP0243	miaA	0.045471	-0.70039	0.0118358	-0.527204	0.47965	-0.335106	0.00605134	-1.03262	1.77636e-07	-1.96044	Q7U366	tRNA dimethylallyltransferase (EC 2.5.1.75) (Dimethylallyl diphosphate:tRNA dimethylallyltransferase) (DMAPP:tRNA dimethylallyltransferase) (DMATase) (Isopentenyl-diphosphate:tRNA isopentenyltransferase) (IPP transferase) (IPPT) (IPTase)
BP0244	mutL	0.00198658	0.747066	0.00173461	0.622693	0.492045	0.285156	0.991971	-0.00502568	0.798496	-0.0821898	Q7W0A6	DNA mismatch repair protein MutL
BP0245	dedA	0.722651	-0.144053	0.254036	0.321876	0.823716	-0.105242	0.0593899	-0.853911	0.279924	-0.385813	Q7W0A5	Putative membrane protein
BP0246	amiC	0.647077	0.148783	0.807307	0.0510351	0.0490524	-0.666014	5.27164e-05	-1.58328	1.65531e-07	-1.32999	Q7W0A4	N-acetylmuramoyl-L-alanine amidase (EC 3.5.1.28)
BP0247	BP0247	0.782421	0.106868	0.190401	-0.325502	0.0385111	-0.831398	3.94295e-08	-2.11216	4.68652e-07	-1.52892	Q7W0A3	Uncharacterized protein
BP0248	fumC	0.953917	0.0296408	0.2101	0.292968	0.583967	-0.269418	0.369839	-0.32283	0.351204	-0.300521	Q7W0A2	Fumarate hydratase class II (Fumarase C) (EC 4.2.1.2) (Aerobic fumarase) (Iron-independent fumarase)
BP0249	BP0249	0.217454	0.508656	0.868434	0.0507924	0.167284	0.538528	0.907961	-0.0654324	0.582481	0.209857	Q7W0A1	Putative membrane protein
BP0250	BP0250	0.000190253	-0.756195	2.21953e-12	-1.17157	1.08388e-10	-2.20687	1.1036e-07	-1.5178	2.68874e-10	-1.64255	Q7W0A0	Putative exported protein
BP0251	BP0251	0.330108	-0.608599	0.891227	-0.0532863	0.823658	-0.133491	0.796841	-0.154445	0.0474366	-0.988881	Q7W099	LysR family transcriptional regulator
BP0252	ggt	0.34523	0.301676	0.407492	-0.187097	0.0537713	-0.725695	0.0204183	-0.80919	0.052935	-0.585189	Q7W098	Gamma-glutamyltranspeptidase (EC 2.3.2.2)
BP0253	BP0253	0.398759	0.425598	0.499555	-0.231075	0.34913	-0.504336	0.0191159	-1.3262	6.10393e-07	-3.31139	Q7W097	Uncharacterized protein CoA transferase?
BP0254	BP0254	0.876656	-0.228501	0.100324	-1.14351	0.0129898	1.71083	0.474326	0.863143	0.378837	-1.35091	Q7W096	Putative exported protein
BP0258	BP0258	0.68015	0.273883	0.181383	0.408776	0.480472	-0.34312	1.56518e-12	-3.04193	2.0028e-16	-2.57765	Q7W095	HTH-type transcriptional regulator
BP0259	cydA	0.780617	0.103151	0.0194135	-0.439331	0.000355907	-1.51201	5.36761e-19	-2.63479	1.36983e-44	-3.84472	Q7W094	Cytochrome D ubiquinol oxidase subunit I (EC 1.10.3.-)
BP0260	cydB	0.171812	-0.564357	0.0177536	-0.525389	3.3432e-06	-2.11411	8.50083e-18	-3.15743	1.01213e-32	-3.55445	Q7W093	Cytochrome D ubiquinol oxidase subunit II (EC 1.10.3.-)
BP0261	BP0261 YbgT cydX	0.0568378	1.52387	0.479835	0.415285	0.35712	0.613928	0.000186827	-3.23347	2.25719e-11	-11.066	Q7W092	Putative exported protein
BP0262	BP0262 cydD	0.0219884	0.71336	5.72027e-07	1.07241	0.000500061	1.33121	0.00160484	-1.06793	7.70639e-17	-2.34473	Q7W091	Probable ATP-binding component of ABC transporter
BP0263	BP0263 cydC	0.00768089	1.09443	0.041387	0.598168	0.0195063	0.968147	0.0523785	-0.922293	1.19593e-05	-1.56691	Q7W090	Probable ATP-binding component of ABC transporter
BP0264	apt	0.163221	-0.426204	0.449346	-0.17774	0.245575	-0.449696	0.602426	-0.187525	0.313302	-0.305581	Q7W089	Adenine phosphoribosyltransferase (APRT) (EC 2.4.2.7)
BP0266	BP0266	0.854687	0.143865	0.00671147	0.840977	0.0646091	0.91335	0.0157878	1.16034	0.000686905	1.44523	Q7W088	Putative exported protein
BP0270	BP0270	0.518451	0.700051	0.00865322	1.33324	0.0631236	1.33615	0.785374	-0.371516	0.298741	0.865686	Q7W087	DUF4224 domain-containing protein
BP0271	BP0271	0.963732	0.034196	9.00032e-07	1.16979	1.08406e-07	1.8494	0.0388653	0.855563	0.06679	0.742175	Q7W086	Uncharacterized protein
BP0273	sspB	0.767597	-0.11493	0.653091	-0.103833	0.0225412	-0.932653	0.000639404	-1.45363	1.17778e-12	-2.52423	Q7W084	Stringent starvation protein B
BP0274	sspA	0.288142	-0.365109	0.0109304	-0.718047	2.48644e-06	-1.67569	4.48541e-17	-3.01141	3.3123e-21	-3.08279	Q7W083	Stringent starvation protein A
BP0275	petC	0.00495952	-0.84195	0.00800339	-0.595735	0.00092432	-1.28445	5.97466e-06	-1.94002	1.21664e-06	-1.59953	Q7W082	Cytochrome C1
BP0276	petB	0.0548443	-0.555568	0.0959955	-0.324772	8.5612e-05	-1.401	2.90553e-10	-2.2677	7.1471e-09	-1.63843	Q7W081	Cytochrome b
BP0277	petA	0.499399	-0.209491	0.164876	-0.256709	0.0348231	-0.7515	0.0206389	-0.704917	0.0736722	-0.449111	Q7W080	Ubiquinol-cytochrome c reductase iron-sulfur subunit (EC 7.1.1.8)
BP0278	mscL	0.780116	0.105453	0.0540852	-0.423245	0.0523022	-0.750684	2.34189e-05	-1.52831	0.221255	-0.359362	Q7W079	Large-conductance mechanosensitive channel
BP0279	BP0279	0.178021	0.426355	0.0959955	0.320691	0.642048	-0.198604	0.0750541	-0.655744	0.244153	-0.383889	Q7W078	Uncharacterized protein
BP0280	degQ DegS	0.0469899	0.786527	0.96362	-0.0173512	0.539754	-0.320506	0.8316	0.1094	0.799698	0.142111	Q7W077	Protease (EC 3.4.21.-) DegS
BP0282	BP0282	0.233652	-0.696625	0.557545	-0.197478	0.143766	-0.753616	0.366502	-0.552588	0.335877	-0.484467	Q7W076	Putative regulatory protein
BP0283	BP0283	0.898825	0.114861	0.835553	0.0912704	0.00776582	1.34493	0.0136448	1.36372	0.0412205	1.15579	Q7W075	Putative 2-hydroxyacid dehydrogenase
BP0284	BP0284	0.921813	-0.154915	0.318755	0.573127	0.658585	0.497085	0.681712	-0.719292	0.952698	-0.0878412	Q7W074	Probable extracellular solute-binding protein, family 5
BP0285	BP0285	0.756429	-0.496538	0.139143	-0.980345	0.853989	-0.234339	0.0854082	-7.50146	0.29865	0.959003	Q7W073	Putative acetyl esterase
BP0286	BP0286	0.00223945	1.34411	1.232e-11	1.70468	5.98308e-06	1.62085	1.44647e-05	1.90889	3.85284e-07	1.87483	Q7W072	Probable transcriptional regulator
BP0288	BP0288	0.0654643	0.848427	0.58229	0.183417	0.572766	0.319634	0.48717	0.402596	0.212827	0.560743	Q7W070	Probable transcriptional regulator
BP0289	ilvD	0.842212	0.0540641	0.00412636	-0.464475	0.000656768	-1.07949	0.000841593	-1.20105	4.57201e-10	-1.40191	Q7W069	Dihydroxy-acid dehydratase 1 (DAD 1) (EC 4.2.1.9)
BP0290	BP0290	0.406838	-0.418973	0.000431853	-1.0523	0.0261569	-1.44247	0.963063	0.0345889	0.00812492	-2.06393	Q7W068	Probable transporter
BP0291	BP0291	0.920334	0.0734395	0.178123	0.372216	0.804831	0.141282	0.725536	0.285942	0.742233	0.15163	Q7W067	Probable LysR-family transcriptional regulator
BP0294	BP0294	0.719743	0.24952	0.920966	0.0441638	0.0789449	-1.04333	0.0056412	-2.17427	0.170828	0.641462	Q7W066	Putative 5'(3')-deoxyribonucleotidase (EC 3.1.3.-)
BP0298	BP0298	6.45622e-05	1.35876	8.83977e-19	1.89029	1.45371e-16	2.86167	1.24299e-08	1.87097	6.11929e-08	1.66554	Q7W064	Uncharacterized protein
BP0299	BP0299	0.908265	-0.0980376	6.40663e-05	1.04816	0.291074	0.557399	0.0935827	0.788473	0.24855	0.575249	Q7W063	MarR-family transcriptional regulator
BP0300	BP0300	0.117063	0.741542	0.498598	0.220868	0.682709	-0.240744	0.0389371	0.913952	0.822994	0.120006	Q7W062	Putative esterase
BP0301	BP0301	0.125146	0.421802	0.00754486	0.46327	0.877954	0.0889299	0.00406931	0.864352	0.20317	0.394953	Q7W061	Putative ABC transporter substrate binding protein
BP0302	BP0302	0.896279	-0.0692647	0.0177536	0.502746	0.207274	0.608806	3.34159e-07	1.89645	0.00519754	1.06535	Q7W060	Probable branched-chain amino acid transport system, permease component
BP0303	BP0303	0.494725	0.375651	0.00275181	0.741425	0.00443641	1.28851	2.0711e-07	2.17363	0.0356472	1.13358	Q7W059	Probable branched-chain amino acid transport system, permease component
BP0304	BP0304	0.00919325	1.04617	0.00191986	0.799636	0.844244	0.121807	2.09514e-07	2.3976	6.30828e-07	2.09451	Q7W058	Putative branched-chain amino acid transporter, ATP-binding protein
BP0305	BP0305	0.944816	-0.058855	0.0186233	0.703701	0.125708	0.746646	0.997777	-0.00249983	0.0597921	1.12855	Q7W057	High-affinity branched-chain amino acid transporter, ATP-binding protein
BP0309	BP0309	0.296454	0.72456	0.0393089	0.752451	0.0211249	1.1889	0.306985	0.731823	0.0775934	-1.82487	Q7W056	Putative enoyl-CoA hydratase/isomerase
BP0310	BP0310	0.15359	-7.77149	0.0656584	1.07769	0.0612944	1.75454	0.181557	1.70968	0.000168785	3.00635	Q7W055	Putative acyl-CoA dehydrogenase
BP0311	BP0311	0.676268	0.519999	0.0849653	0.912996	0.924552	0.117741	0.165887	1.47343	0.722375	0.428945	Q7W054	Probable acid-coenzyme A ligase
BP0312	BP0312	0.217972	1.43428	0.0992836	1.27692	0.221085	-5.88598	0.312765	-6.08896	0.199574	-6.12225	Q7W053	Probable 4-hydroxybenzoyl CoA thioesterase
BP0313	BP0313	0.021097	-8.95914	0.83443	-0.137318	0.165976	-2.0026	0.728173	-0.623374	0.121717	1.45034	Q7W052	Uncharacterized protein
BP0314	BP0314	0.670306	0.180246	0.268934	0.253208	0.118241	0.635478	0.00762012	1.02305	0.205252	0.507399	Q7W051	Uncharacterized protein
BP0315	hemL	0.328724	-0.31898	0.934339	-0.0199673	0.191835	-0.514636	0.799241	-0.0906955	0.812643	-0.0743834	Q7W050	Glutamate-1-semialdehyde 2,1-aminomutase (GSA) (EC 5.4.3.8) (Glutamate-1-semialdehyde aminotransferase) (GSA-AT)
BP0316	thiE	0.173249	0.613477	0.54101	-0.212235	0.272747	0.523187	0.118799	0.659961	0.270181	0.468698	Q7W049	Thiamine-phosphate synthase (TP synthase) (TPS) (EC 2.5.1.3) (Thiamine-phosphate pyrophosphorylase) (TMP pyrophosphorylase) (TMP-PPase)
BP0317	thiD	0.716104	0.115277	0.990394	-0.00256787	0.992325	-0.00485942	0.23515	-0.362264	0.171888	0.332896	Q7W048	Phosphomethylpyrimidine kinase (EC 2.7.4.7)
BP0318	rubA	0.60407	0.398996	9.28296e-13	1.87364	4.34662e-07	1.94241	0.0156651	1.18856	0.000273272	1.75958	Q7W047	Rubredoxin
BP0319	BP0319	0.676268	0.162429	1.22636e-08	0.962005	0.00136059	0.981303	0.0301891	0.889734	0.000356379	0.857444	Q7W046	UPF0301 protein BP0319
BP0320	BP0320	0.543531	0.323881	6.77091e-12	1.61508	1.60712e-05	1.50914	0.00105303	1.50601	8.03589e-10	1.9342	Q7W045	Putative pre-16S rRNA nuclease (EC 3.1.-.-)
BP0321	pyrB	0.00188303	-0.775546	0.125105	-0.300496	0.00704405	-1.15322	0.00530735	-0.886938	0.0959126	-0.432709	Q7W044	Aspartate carbamoyltransferase (EC 2.1.3.2) (Aspartate transcarbamylase) (ATCase)
BP0322	pyrC	0.148664	-0.434094	0.0136775	0.421366	0.358647	0.35394	0.8325	0.0688133	0.283543	-0.312696	Q7W043	Dihydroorotase
BP0323	BP0323	0.507662	-0.267977	0.156435	-0.388549	0.948417	-0.0332075	0.396854	0.379828	0.0213499	-1.01422	Q7W042	Acyltransferase
BP0324	apaH	0.35418	-0.273441	0.121264	-0.281161	0.0868876	-0.59297	0.0623326	-0.638533	0.0714645	-0.500818	Q7W041	Bis(5'-nucleosyl)-tetraphosphatase, symmetrical (EC 3.6.1.41) (Ap4A hydrolase) (Diadenosine 5',5'''-P1,P4-tetraphosphate pyrophosphohydrolase) (Diadenosine tetraphosphatase)
BP0325	BP0325	0.143834	-0.434191	0.0292492	-0.432734	0.111717	-0.566823	0.0809851	-0.570233	0.0192596	-0.68503	Q7W040	Putative membrane protein
BP0326	mtgA	0.0885993	-1.19095	0.00721423	0.774531	0.68092	0.222429	0.00579244	-2.2002	0.443617	0.402517	Q7W039	Biosynthetic peptidoglycan transglycosylase (EC 2.4.1.129) (Glycan polymerase) (Peptidoglycan glycosyltransferase MtgA) (PGT)
BP0328	BP0328	0.99397	0.00955351	0.00277376	1.3419	0.000294382	1.92296	0.00275689	1.98752	0.41006	-0.95477	Q7W038	Uncharacterized protein
BP0329	BP0329	0.371121	-0.863567	0.522812	-0.293726	0.308677	-0.81807	0.262508	0.856283	0.130932	1.01982	Q7W037	Putative coenzyme A ligase
BP0330	BP0330	0.00247763	2.12455	0.802685	-0.250162	0.474903	0.792847	0.915229	-0.224388	0.145255	-6.46544	Q7W036	Uncharacterized protein
BP0331	BP0331	0.627675	-5.11964	NA	NA	0.725977	0.766094	0.11901	2.46761	0.358488	-5.22096	Q7W035	Uncharacterized protein
BP0332	BP0332	0.69004	0.283024	0.601562	0.208967	0.144438	0.73321	0.0016629	1.54443	0.151062	0.803715	Q7W034	Uncharacterized protein
BP0333	BP0333	0.631788	-0.306622	0.320618	0.286878	0.721632	0.19791	0.00550984	1.63653	0.738313	-0.214868	Q7W033	Metallo-beta-lactamase family protein
BP0334	BP0334	0.856828	0.132653	0.0751526	0.553162	0.648755	-0.276776	0.00171597	1.37417	0.00260136	1.1762	Q7W032	Putative exported protein
BP0337	BP0337	0.00448522	0.711947	7.33038e-06	0.876718	3.45528e-05	1.33475	0.00230714	0.890567	0.000947061	0.858446	Q7W031	Putative exported protein
BP0338	BP0338	0.0548443	0.613659	0.000536445	0.807621	0.00168439	1.05042	2.81663e-05	1.39151	5.62968e-10	1.80092	Q7W030	Putative membrane protein
BP0339	ogt	0.0166932	0.985827	3.1147e-12	1.51803	3.48473e-10	2.13468	0.77404	0.149593	0.00028372	1.27127	Q7W029	Methylated-DNA--protein-cysteine methyltransferase (EC 2.1.1.63)
BP0340	alkB	0.000123627	1.9166	0.00020761	1.37443	0.111882	0.989015	0.426618	0.672326	0.0899871	1.0773	Q7W028	Alkylated DNA repair protein
BP0341	BP0341	0.130866	1.28275	0.000198407	1.46356	0.0994901	1.059	0.288067	0.866137	0.163788	-1.90847	Q7W027	Fe2OG dioxygenase domain-containing protein
BP0342	BP0342	0.629282	0.420716	0.00731268	0.974519	0.943754	-0.0501178	0.537177	-0.364494	0.69081	0.250915	Q7W026	DUF523 domain-containing protein
BP0343	hmuV	0.767086	0.200799	0.72093	-0.1219	9.48865e-07	-2.34911	0.000109816	-1.60495	0.812025	0.0982478	Q7W025	Hemin import ATP-binding protein HmuV (EC 7.6.2.-)
BP0344	bhuU	0.752726	-0.219718	0.0949043	-0.521997	7.3534e-05	-1.84012	4.17103e-06	-1.90164	0.0567747	-0.742157	Q7W024	Putative hemin permease
BP0345	bhuT	0.865805	0.103571	0.0790064	-0.536507	9.74495e-09	-2.45878	7.19067e-08	-1.97764	0.00510941	-0.966705	Q7VSQ6	Putative hemin binding protein
BP0346	bhuS	0.78721	-0.136016	0.434161	-0.197814	1.73319e-10	-2.42859	4.24874e-12	-2.23883	2.34135e-11	-1.99145	Q7VSQ5	Putative hemin transport protein
BP0347	bhuR	0.018132	-0.924241	1.5874e-09	-1.46048	3.58932e-21	-3.67553	3.23753e-17	-2.63688	2.75883e-11	-1.68726	Q7VSQ4	Outer membrane heme receptor
BP0348	hurR	0.000664463	-1.99535	1.41193e-08	-1.83088	7.93834e-05	-2.02193	0.455398	-0.411756	0.876087	-0.0716217	Q7VSQ3	Heme uptake transmembrane sensor
BP0349	hurI	0.022263	-1.92937	4.80698e-13	-5.3568	1.12952e-06	-3.42937	0.497488	-0.446448	0.718957	-0.254705	Q79H22	Heme uptake regulator
BP0350	BP0350	0.126149	-1.71076	0.49431	-0.400478	0.715075	-0.274801	0.000572695	-9.58569	0.00804614	-2.11923	Q7VSQ2	Uncharacterized protein
BP0351	BP0351	0.416003	0.860456	0.0593025	0.951902	0.311837	-1.07298	0.246003	-6.47857	0.2066	1.52397	Q7VSQ1	Putative ferredoxin
BP0352	BP0352	0.24504	-7.25658	0.0926925	-2.14713	0.999505	0.000120479	NA	NA	0.0407558	2.60654	Q7VSQ0	Uncharacterized protein
BP0353	BP0353	0.317294	0.948552	0.249328	-0.851912	0.444962	-0.776607	0.000137049	3.02275	0.329315	1.15284	Q7VSP9	Putative ferredoxin
BP0354	BP0354	0.929096	0.0786117	0.000926085	0.983271	0.384743	0.572166	5.41418e-09	2.63684	0.000486837	1.85531	Q7VSP8	Probable ornithine cyclodeaminase
BP0356	BP0356	0.0831079	0.490829	3.12298e-05	0.781142	0.000421075	1.07934	3.89333e-05	1.53377	0.00137615	0.83996	Q7VSP7	GntR-family transcription regulator
BP0357	BP0357	0.855043	0.0801722	0.034619	0.429364	0.000627905	1.12005	3.44354e-09	1.86427	2.38543e-06	1.2895	Q7VSP6	Probable membrane transporter protein
BP0358	BP0358	0.636822	0.263907	0.460733	0.223879	0.250361	0.62942	0.0173474	1.06857	0.639003	-0.226053	Q7VSP5	Putative membrane protein
BP0359	BP0359	0.387457	0.611392	0.257371	0.426101	0.218847	0.695173	0.00108192	1.96177	0.0117994	1.38577	Q7VSP4	Uncharacterized protein
BP0360	BP0360	0.293763	0.685043	0.168549	0.486165	0.0039454	1.38367	0.00138976	1.81968	0.0421964	1.36275	Q7VSP3	Probable aldehyde dehydrogenase (EC 1.2.1.3)
BP0361	BP0361	0.734937	-0.534413	0.868434	0.127013	0.682675	0.396212	0.0299097	1.92641	0.0143656	1.9	Q7VSP2	Uncharacterized protein
BP0362	BP0362	0.901852	0.129534	1.1904e-05	1.40029	0.401459	0.579335	0.0166481	1.54598	0.601174	0.369884	Q7VSP1	CDP-6-deoxy-delta-3,4-glucoseen reductase (EC 1.17.1.-)
BP0363	BP0363	0.000527873	1.10648	0.000180136	0.834808	0.473192	0.329709	0.0755507	-0.762214	0.0563007	-0.625287	Q7VSP0	Probable extracellular solute-binding protein
BP0364	BP0364	0.220143	0.384985	0.00146238	0.599477	0.697722	0.179308	0.0949056	-0.598234	3.57733e-12	-2.12486	Q7VSN9	Putative exported protein
BP0365	BP0365	0.917041	-0.162549	0.468885	-0.611146	0.399612	-0.817813	0.00217615	-3.37126	0.000184115	-2.11368	Q7VSN8	Transposase
BP0367	BP0367	0.917041	0.0504974	0.19195	-0.323818	0.130412	-0.716261	0.132636	-0.743138	0.833525	0.0887775	Q7VSN7	Putative membrane protein
BP0368	gdhA	0.389983	-0.212373	0.748806	-0.0587342	0.034043	-0.65987	0.000100086	-0.964474	0.106723	-0.429384	Q7VSN6	Glutamate dehydrogenase
BP0369	BP0369	0.0112283	0.729897	0.0837682	0.431798	0.0411452	-0.813337	0.0483701	-0.704513	0.186198	-0.413182	Q7VSN5	Putative endonuclease
BP0370	pyrE	0.342973	-0.331038	0.0156054	-0.600912	0.026518	-0.926791	0.000780411	-1.31885	0.169585	-0.439768	Q7VSN4	Orotate phosphoribosyltransferase (OPRT) (OPRTase) (EC 2.4.2.10)
BP0371	gatB	0.0726386	-0.555929	0.000370641	-0.783262	9.07043e-05	-1.3653	0.00790949	-1.72808	5.61944e-10	-1.95611	Q7VSN3	Aspartyl/glutamyl-tRNA(Asn/Gln) amidotransferase subunit B (Asp/Glu-ADT subunit B) (EC 6.3.5.-)
BP0372	gatA	0.000318337	-1.16263	0.0310717	-0.433941	0.0280769	-0.842701	0.0449235	-0.946142	0.000111466	-1.15802	Q7VSN2	Glutamyl-tRNA(Gln) amidotransferase subunit A (Glu-ADT subunit A) (EC 6.3.5.7)
BP0373	gatC	0.129168	-0.645796	0.0164466	-0.6181	0.000405503	-1.73837	0.00270255	-1.43221	0.127327	-0.624978	Q7VSN1	Aspartyl/glutamyl-tRNA(Asn/Gln) amidotransferase subunit C (Asp/Glu-ADT subunit C) (EC 6.3.5.-)
BP0374	mreB	7.03965e-06	-0.966313	1.5841e-11	-1.05677	1.15432e-09	-2.10163	5.37287e-07	-2.35053	2.92637e-24	-2.50508	Q7VSN0	Rod shape-determining protein
BP0375	mreC	0.00247763	-0.819651	3.92991e-05	-0.838484	1.7427e-06	-1.73487	7.84481e-09	-2.14202	1.76335e-12	-2.28366	Q7VSM9	Cell shape-determining protein MreC (Cell shape protein MreC)
BP0376	mreD	0.0496684	-0.744744	0.00119422	-0.733785	0.143766	-0.870313	0.643139	-0.230804	0.000101004	-1.54091	Q7VSM8	Rod shape-determining protein
BP0377	mrdA	0.719743	-0.11556	5.28729e-06	-0.843013	8.81626e-05	-1.50303	3.41969e-05	-2.19428	1.32018e-19	-3.8474	Q7VSM7	Peptidoglycan D,D-transpeptidase MrdA (EC 3.4.16.4) (Penicillin-binding protein 2) (PBP-2)
BP0378	mrdB	0.0344303	-0.660241	1.03609e-05	-1.18994	0.00376451	-1.1135	9.22313e-13	-3.40252	1.04382e-12	-2.64149	Q7VSM6	Peptidoglycan glycosyltransferase MrdB (PGT) (EC 2.4.1.129) (Cell elongation protein RodA) (Cell wall polymerase) (Peptidoglycan polymerase) (PG polymerase)
BP0379	ldh	0.830231	0.0802521	0.263255	-0.246687	1.60553e-05	-2.30109	5.47568e-29	-3.76318	5.79208e-38	-4.25293	Q7VSM5	Putative L-lactate dehydrogenase (EC 1.1.1.27)
BP0380	BP0380	0.758311	-0.122117	0.990148	0.00323066	0.00243051	-1.75872	6.00943e-34	-3.80013	5.35213e-27	-4.71563	Q7U357	Putative Sodium:sulfate symportert
BP0381	slmA	0.567283	0.224165	0.579993	0.139442	0.912919	-0.0602147	0.0185479	-0.928135	0.000170557	-1.40961	Q7VSM4	Putative TetR-family transcriptional regulator
BP0382	BP0382	0.944816	-0.0339609	0.779536	-0.0680576	0.789615	-0.117332	0.0651725	-0.679897	4.57704e-05	-1.48657	Q7VSM3	Putative hydrolase
BP0383	argB	0.438567	0.211147	0.0615329	0.322721	0.440268	-0.295142	0.0100653	-0.771532	0.0812996	-0.474479	Q7VSM2	Acetylglutamate kinase (EC 2.7.2.8) (N-acetyl-L-glutamate 5-phosphotransferase) (NAG kinase) (NAGK)
BP0385	BP0385	0.881754	-0.0562304	0.0105125	-0.61743	3.25333e-05	-1.49654	3.12612e-07	-1.73816	1.47371e-06	-1.63969	Q7VSM1	Putative exported protein NlpA homolog
BP0386	BP0386	0.0928846	0.477826	1.10153e-06	0.864505	0.00131012	1.00986	0.00167438	0.898353	3.44551e-07	1.1161	Q7VSM0	Putative thioredoxin
BP0387	BP0387	0.128298	0.477638	0.18336	0.285258	0.965154	0.0220778	0.151315	-0.568163	0.119776	0.44851	Q7VSL9	Putative exported protein
BP0388	BP0388	0.350589	-0.429489	0.0016622	-0.809589	0.0444053	-0.968252	0.00502165	-1.24029	0.0396033	-0.869183	Q7VSL8	Phosphoheptose isomerase (EC 5.3.1.28) (Sedoheptulose 7-phosphate isomerase)
BP0390	BP0390	6.62484e-05	1.10441	8.29283e-08	1.02431	0.013042	0.894545	0.107707	0.556527	0.0048586	0.832646	Q7VSL7	Ribosomal RNA small subunit methyltransferase I (EC 2.1.1.198) (16S rRNA 2'-O-ribose C1402 methyltransferase) (rRNA (cytidine-2'-O-)-methyltransferase RsmI)
BP0394	BP0394 yfiK	0.509939	0.343786	0.00046966	0.92584	0.0878226	0.804029	0.897432	-0.0714067	0.818493	-0.107901	Q7VSL5	Putative membrane protein cysteine exporter
BP0395	BP0395	0.0458989	0.753562	6.02732e-20	1.66777	8.37973e-13	2.31812	2.95176e-12	2.05088	9.38958e-23	2.7816	Q7VSL4	Putative exported protein
BP0396	BP0396	0.00570803	0.87669	2.01338e-05	0.884354	2.32716e-05	1.70925	0.000384145	1.57396	2.28682e-07	1.71836	Q7VSL3	Putative membrane protein
BP0397	BP0397	0.271591	0.411642	7.48924e-22	1.50211	8.95175e-08	2.48336	1.91338e-42	4.22084	6.49601e-61	4.0973	Q7VSL2	Uncharacterized protein
BP0398	BP0398	0.00837809	0.663754	3.14012e-10	1.11448	8.56861e-08	2.47627	1.68725e-53	4.54037	2.47825e-77	5.09038	Q7VSL1	Putative membrane protein ArnT
BP0399	BP0399	0.00963934	0.666549	5.84568e-18	1.36408	3.00424e-08	2.70365	6.45448e-57	4.80371	1.73111e-119	5.57124	Q7VSL0	Putative glycosyl transferase
BP0401	BP0401	0.365209	1.24807	0.727186	0.411037	0.164476	1.55343	0.168968	1.70463	0.198594	-6.12665
BP0402	gltS	0.0946766	0.679817	9.20743e-09	1.26298	0.0295239	0.907298	0.162416	0.592727	0.0233064	0.787979	Q7VSK9	Sodium/glutamate symporter
BP0403	BP0403	0.0193953	0.809658	0.403171	-0.219859	0.157266	0.585909	0.754509	-0.14737	0.443269	-0.305035	Q7VSK8	Putative exported protein
BP0404	atoE	0.572194	-0.224284	0.801226	-0.0627192	0.787485	0.124001	0.578111	0.244532	0.0527281	-0.826123	Q7VSK7	Putative short-chain fatty acids transporter
BP0405	BP0405	0.0405842	-2.09606	0.963778	-0.0229235	0.00263481	-3.44204	0.630252	-0.43369	0.385994	-0.665344	Q7VSK6	Putative membrane protein
BP0406	dnaQ	0.00279956	0.832197	0.172931	0.320394	0.737787	-0.152475	0.0382769	-0.868157	0.126281	-0.554978	Q7VSK5	DNA polymerase III subunit epsilon (EC 2.7.7.7)
BP0410	BP0410	3.34493e-17	1.65748	7.66759e-33	1.69761	0.000412147	1.09205	0.453688	0.225758	0.180158	-0.363404	Q7VSK4	Putative universal stress protein
BP0411	BP0411	0.0885993	0.690076	0.008257	0.696028	0.0801308	0.730011	0.796273	0.139827	0.798186	0.11199	Q7VSK3	Uncharacterized protein
BP0412	BP0412	0.0159903	0.940175	4.06978e-14	1.60891	1.15389e-06	1.81268	0.0030541	1.13434	0.00987638	0.907073	Q7VSK2	Putative GntR-family transcriptional regulator
BP0414	BP0414	1.06089e-06	1.6365	3.4303e-23	2.1066	2.45915e-15	2.61717	1.5379e-09	2.20443	3.43742e-07	2.35684	Q7VSK1	Protein MgtC
BP0415	BP0415	0.212119	0.568726	0.00316018	0.729545	0.118707	0.661515	0.29177	0.51289	0.281747	0.443071	Q7VSK0	Putative membrane protein
BP0416	BP0416	0.168223	0.897003	0.00181753	1.09323	1.78204e-06	1.98524	0.0423033	1.16023	0.000793097	1.70749	Q7VSJ9	Uncharacterized protein
BP0417	BP0417	0.801654	-0.410519	0.965144	-0.0341501	0.0122235	-7.83345	0.0177738	1.94596	0.00599834	2.2905	Q7VSJ8	Probable enoyl-CoA hydratase (EC 4.2.1.17)
BP0418	BP0418	0.461193	0.589894	0.0347217	0.826237	0.000478426	1.68874	0.602212	0.493089	8.24522e-05	1.96698	Q7VSJ7	Putative exported protein
BP0419	BP0419	4.49128e-07	1.52312	7.03523e-14	1.4571	1.43595e-06	1.6631	0.00077224	1.27565	0.00683078	0.884593	Q7VSJ6	LysR-family transcriptional regulator
BP0420	BP0420	0.74247	0.368722	0.155468	0.705111	8.72549e-05	1.94885	0.00155011	1.97563	0.00136592	1.88947	Q7VSJ5	Probable acyl-CoA dehydrogenase
BP0421	BP0421	0.824658	0.40747	0.445659	0.587572	0.253407	1.1328	0.000443602	3.02174	0.425864	0.938774	Q7VSJ4	Putative acyl-CoA dehydrogenase
BP0422	BP0422	0.469817	0.778509	0.940022	-0.0523233	0.105516	1.1497	2.03351e-05	2.43667	0.49359	0.703065	Q7VSJ3	Probable thiolase
BP0425	BP0425	0.856846	-0.112455	0.800023	0.070501	0.682675	0.183614	0.0406123	0.740878	0.0639073	0.628005	Q7VSJ2	Probable LysR-family transcriptional regulator
BP0426	cspA	0.60757	-0.112021	0.000297051	-0.529089	0.453302	-0.327692	0.0464735	0.47228	0.000184115	0.737902	Q7VSJ1	Cold shock protein
BP0427	BP0427	0.0548443	-1.00759	0.0253068	-0.613147	0.0532605	-1.07142	0.220491	-0.659568	0.00763257	-1.22145	Q7VSJ0	Putative exported protein
BP0428	BP0428	0.489305	0.306348	0.715952	0.0951414	0.63691	-0.212235	0.529618	0.239349	0.154223	-0.521089	Q7VSI9	Putative GntR-family transcriptional regulator
BP0429	BP0429	0.213407	-1.00168	0.443325	-0.287773	0.403585	-0.494174	0.163201	-1.05731	0.399451	-0.52942	Q7VSI8	Delta-1-pyrroline-5-carboxylate dehydrogenase (EC 1.5.1.12)
BP0430	BP0430	0.79975	-0.203509	0.615379	-0.193823	0.799147	-0.154853	0.104542	-1.32018	0.0059496	-2.11332	Q7VSI7	Short-chain fatty acids transporter
BP0431	BP0431	0.942957	-0.040606	0.367384	-0.230563	0.750334	-0.149379	0.438479	0.313977	0.885668	0.0592562	Q7VSI6	Putative molybdopterin oxidoreductase
BP0432	BP0432	0.561231	0.716349	0.90843	0.0847709	0.813496	0.215327	0.967675	0.0472977	0.359962	0.769086	Q7VSI5	Uncharacterized protein
BP0433	BP0433	0.813621	-0.147015	0.907886	-0.0403537	0.0231004	-1.07471	0.23273	-0.586164	0.000438285	-1.761	Q7VSI4	Probable LysR-family transcriptional regulator
BP0435	BP0435	0.958749	0.0614859	0.00163204	1.14612	0.194059	-1.14573	0.982124	0.0273418	0.947676	-0.0586875	Q7VSI3	Putative dehydratase/racemase
BP0436	BP0436	0.640654	0.469456	0.482138	-0.435421	0.0609957	1.21894	0.97513	-0.0415524	0.0642389	1.36175	Q7VSI2	MaoC-like domain-containing protein
BP0437	BP0437	0.771162	-0.209618	0.00367989	0.785448	0.0104639	1.26014	0.00287872	1.33413	0.150185	0.681127	Q7VSI1	LysR-family transcriptional regulator
BP0438	BP0438	0.320896	0.417864	0.000493806	0.754492	0.00169271	1.1922	0.242209	0.491471	0.450227	0.321926	Q7VSI0	Uncharacterized protein
BP0441	BP0441	1.19012e-21	2.58684	2.5164e-27	1.94349	2.00357e-20	3.39909	8.43002e-23	3.12054	3.79387e-14	2.31592	Q7VSH9	MerR-family transcriptional regulator
BP0442	BP0442	0.0358616	0.590557	0.657482	-0.0859321	2.12143e-05	1.31719	1.24328e-09	1.49415	3.46547e-08	1.18542	Q7VSH8	Metallo-beta-lactamase family protein
BP0447	BP0447	0.96452	-0.0279245	0.0395835	0.471339	0.660409	-0.217057	0.203538	-0.584086	0.121043	-0.6044	Q7VSH7	Acetyl-CoA acetyltransferase (EC 2.3.1.9)
BP0448	accB	0.457868	0.563431	0.429942	0.353985	0.203316	0.83852	0.715276	-0.401182	0.000246747	1.91012	Q7VSH6	Carboxyltransferase subunit of acetyl-CoA carboxylase (EC 6.4.1.4)
BP0449	accA	0.60757	-0.154095	0.00768072	-0.515539	0.0363441	-0.701322	0.132636	-0.671681	0.0152007	-0.690018	Q7VSH5	Biotin carboxylase subunit of acetyl-CoA carboxylase (EC 6.4.1.4)
BP0450	BP0450	0.410846	-0.578992	0.480401	-0.285531	0.0771342	-1.20045	0.0745845	-1.05143	0.000565107	-2.26875	Q7VSH4	DUF1653 domain-containing protein
BP0451	argD	0.64605	0.129538	0.113272	-0.32689	0.000464074	-1.17263	6.88508e-09	-1.7496	1.44011e-06	-1.23957	Q7VSH3	Acetylornithine aminotransferase 2 (ACOAT 2) (EC 2.6.1.11)
BP0452	BP0452	0.529277	-0.277234	0.0353062	-0.546023	0.459954	0.35183	0.44802	-0.395708	0.266673	-0.463407	Q7VSH2	Putative exported protein
BP0453	BP0453	0.17509	0.557215	0.667679	0.119413	0.202446	0.523219	0.836237	0.103789	0.533667	0.284201	Q7VSH1	Low-specificity D-threonine aldolase
BP0454	BP0454	0.757703	-0.123069	0.244348	-0.267164	2.72129e-05	-1.52552	0.270565	-0.418818	0.478317	-0.266411	Q7VSH0	Putative exported protein
BP0455	BP0455	0.884391	-0.0579963	0.173253	-0.313554	0.0788247	-0.717816	0.584479	-0.223433	0.260003	-0.427031	Q7VSG9	Putative membrane protein
BP0456	hemC	0.395697	-0.204694	0.127162	-0.263055	0.0543096	-0.643754	0.00751843	-0.705759	0.0125464	-0.801538	Q7VSG8	Putative heme receptor
BP0457	BP0457	5.09273e-05	0.830942	7.28675e-06	0.834792	2.11588e-05	1.22007	1.69299e-05	1.06979	5.33455e-07	1.08132	Q7VSG7	Protein Smg homolog
BP0459	BP0459	0.824508	-0.0793264	0.928784	0.020408	0.395658	0.308894	0.456997	0.238169	0.438389	0.214831	Q7VSG6	Putative membrane protein
BP0460	topB	0.65254	-0.104335	0.122271	-0.243123	0.00443641	-0.829964	0.000677162	-0.91903	0.0191491	-0.451415	Q7VSG5	DNA topoisomerase iii (EC 5.99.1.2)
BP0461	BP0461	0.469154	0.268777	0.0114061	-0.565187	0.911284	-0.0577728	0.93103	-0.0438395	0.00362444	0.860698	Q7VSG4	Putative exported protein
BP0462	BP0462	0.178102	0.598528	0.833043	-0.0728421	0.875031	-0.0930725	0.902065	-0.0884986	0.908179	0.0693126	Q7VSG3	ABC-transporter, ATP-binding component
BP0463	BP0463	0.171812	0.720159	0.376286	0.301044	0.271249	0.5868	0.722117	-0.2913	0.869479	-0.131919	Q7VSG2	ABC transporter, permease component
BP0464	idnO	0.00235279	0.999369	1.69016e-07	1.07734	8.18912e-06	1.47642	5.49729e-09	1.7307	6.07985e-08	1.57912	Q7VSG1	Gluconate 5-dehydrogenase (EC 1.1.1.69)
BP0465	BP0465	0.00409599	1.03479	3.88595e-14	1.62248	0.0037615	1.19486	0.241984	0.448078	0.0212469	0.788822	Q7VSG0	Probable aldehyde dehydrogenase
BP0466	fabG	0.696055	-0.0964426	0.370709	-0.152132	0.360597	-0.304489	0.183429	-0.375292	0.00793989	-0.601897	Q7VSF9	Alcohol dehydrogenase
BP0467	BP0467	0.0132137	0.933515	2.06253e-12	1.56019	1.53652e-12	2.57442	2.80726e-17	2.77495	7.45648e-14	2.37677	Q7VSF8	Acetolactate synthase (EC 2.2.1.6)
BP0468	BP0468	0.853083	-0.122635	0.934339	0.0320273	0.218535	0.591048	0.286341	0.553195	0.00362225	1.16935	Q7VSF7	AsnC-family transcriptional regulator
BP0469	BP0469	0.917862	0.0495929	0.0197255	0.490195	0.198679	0.503209	0.0541885	0.722821	0.651215	0.175465	Q7VSF6	Putative membrane protein
BP0470	BP0470	0.486248	-0.29839	0.552798	0.169869	0.0539854	-0.792237	0.050639	-0.883498	0.00154476	-1.14416	Q7VSF5	Uncharacterized protein
BP0471	ribB	0.307294	0.274066	0.18336	0.24314	0.656063	-0.187129	0.143539	-0.447175	0.415498	-0.23013	Q7VSF4	3,4-dihydroxy-2-butanone 4-phosphate synthase (DHBP synthase) (EC 4.1.99.12)
BP0474	BP0474	0.52116	-0.345161	0.928467	0.0304636	0.378232	0.491356	0.00838955	1.23983	1.47351e-09	2.17875	Q7VSF3	Choloylglycine hydrolase (EC 3.5.1.24)
BP0475	rne	0.00767472	-0.551138	0.001514	-0.582487	0.0227909	-0.898953	0.0445988	-0.670898	6.57834e-07	-1.06126	Q7VSF2	Ribonuclease E (RNase E) (EC 3.1.26.12)
BP0477	rluC	0.0098553	-0.73918	0.0784401	-0.367685	0.000264307	-1.32103	1.03329e-05	-1.33293	0.0132888	-0.698408	Q7VSF1	Pseudouridine synthase (EC 5.4.99.-)
BP0478	BP0478	0.511661	-0.246932	0.0558121	-0.5018	0.0491967	-0.950823	2.97847e-08	-2.10761	7.34761e-05	-1.43697	Q7VSF0	Probable hydrolase
BP0479	BP0479	0.0202065	0.77781	2.74123e-25	1.91624	4.04231e-11	2.14074	2.30156e-08	1.482	3.43816e-09	1.44869	Q7VSE9	Protein-methionine-sulfoxide reductase catalytic subunit MsrP (EC 1.8.5.-)
BP0480	BP0480	0.0245782	0.960469	5.44141e-20	2.01393	0.000259778	1.37776	5.83704e-06	1.42184	3.93333e-08	1.57545	Q7VSE8	Protein-methionine-sulfoxide reductase heme-binding subunit MsrQ (Flavocytochrome MsrQ)
BP0483	BP0483	0.229178	-0.575407	0.969672	-0.0121132	0.671277	0.269906	0.978772	0.0142695	0.500814	0.247359	Q7VSE7	AraC-family transcriptional regulator
BP0484	lldD	0.749859	-0.0911248	0.648426	-0.0812123	0.560966	-0.2136	6.09212e-05	-1.0185	0.00999488	-0.553868	Q7VSE6	L-lactate dehydrogenase (EC 1.1.2.3)
BP0486	BP0486	0.951474	-0.0445468	0.00136657	0.785014	0.303314	0.44825	0.39952	-0.443503	0.81873	-0.108028	Q7VSE5	Putative exported protein
BP0487	BP0487	0.496799	0.390787	0.00261478	0.82806	0.02379	0.974093	0.0400724	0.903253	0.127434	0.634273	Q7VSE4	Probable amidase
BP0488	BP0488	0.542302	-0.342732	0.846663	-0.0625163	0.742743	0.171078	0.415166	-0.41819	0.114595	-0.632738	Q7VSE3	Transcriptional regulator
BP0489	gyrB	0.152511	-0.442794	9.52898e-07	-0.741281	7.5663e-07	-1.49904	1.93233e-11	-1.73275	3.3617e-13	-1.56955	Q7VSE2	DNA gyrase subunit B (EC 5.6.2.2)
BP0490	dnaN	0.407219	-0.222794	1.25563e-05	-0.723693	4.14818e-06	-1.53627	2.55287e-08	-1.73601	2.63628e-05	-1.05583	Q7VSE1	Beta sliding clamp
BP0491	dnaA	0.00837809	-0.629529	2.07384e-07	-0.825417	0.000932414	-1.07117	0.000357977	-0.900541	7.58672e-05	-0.960029	Q7VSE0	Chromosomal replication initiator protein DnaA
BP0492	rpmH	1.33836e-05	-1.41508	1.56684e-17	-2.05294	5.70444e-05	-1.87185	4.45804e-05	-1.82412	2.25035e-08	-2.18803	Q7VSD9	50S ribosomal protein L34
BP0493	rnpA	6.67764e-08	-1.77935	1.15457e-06	-1.15634	0.067208	-0.958127	0.07328	-1.03499	0.00181785	-1.30678	Q7VSD8	Ribonuclease P protein component (RNase P protein) (RNaseP protein) (EC 3.1.26.5) (Protein C5)
BP0494	BP0494	0.012737	-1.38182	0.0118286	-0.827272	0.428065	-0.474673	0.594301	0.328362	0.238171	-0.740654	Q7VSD7	Putative membrane protein insertion efficiency factor
BP0495	BP0495	0.0948754	-0.42757	0.00137523	-0.499225	0.00108223	-1.01886	4.03949e-12	-1.82928	1.33931e-06	-1.417	P65622	Membrane protein insertase YidC (Foldase YidC) (Membrane integrase YidC) (Membrane protein YidC)
BP0498	BP0498	1.50682e-06	-1.40575	2.08618e-05	-0.989366	0.00210416	-1.11872	0.000129528	-2.02438	2.53617e-09	-1.71328	Q7VSD5	LysR-family transcriptional regulator
BP0499	BP0499	0.0034008	-0.793429	1.95132e-08	-0.943101	1.2576e-06	-1.6415	5.85234e-12	-2.6516	1.01935e-19	-2.42103	Q7VSD4	Uncharacterized protein
BP0500	BP0500	0.0151995	-0.728099	2.24439e-07	-0.912893	1.36934e-05	-1.5568	1.67192e-09	-2.30907	7.80668e-16	-1.89698	Q7VSD3	Uncharacterized protein
BP0502	BP0502	0.661084	-0.174191	0.42104	-0.175539	0.00241659	-1.05954	0.0165286	-0.838827	0.125988	-0.488827	Q7VSD1	Integrase
BP0503	BP0503	0.000590801	-9.99608	0.000144306	-1.96996	0.0167101	-1.65764	0.0472488	-1.68896	0.42543	-0.588323	Q7VSD0	HTH_17 domain-containing protein
BP0504	BP0504	0.0614197	-8.41273	0.756135	0.207038	0.0254882	-2.77547	0.198963	-1.84817	0.970543	0.0421995	Q7VSC9	Uncharacterized protein
BP0505	BP0505	0.79975	-0.235796	0.937716	0.0359324	0.0640139	-1.22741	0.141027	-1.22085	0.0392747	-1.98585	Q7VSC8	Uncharacterized protein
BP0506	BP0506	0.0701138	0.601548	0.113966	0.339152	0.494905	0.303444	0.396441	0.293812	0.00519754	-1.02186	Q7VSC7	Uncharacterized protein
BP0507	BP0507	0.931504	-0.0834613	0.919872	-0.0480705	0.729392	0.215306	0.233625	-0.748948	0.609808	-0.325669	Q7VSC6	Uncharacterized protein
BP0508	BP0508	0.800195	0.231622	2.07305e-06	1.5055	0.000364466	1.73668	0.061073	0.928801	0.00636615	1.24812	Q7VSC5	Phage-related exonuclease
BP0509	BP0509	0.00949698	-1.74506	6.76921e-08	1.31456	0.10637	0.778998	0.100561	-0.948869	0.46032	0.342712	Q7VSC4	Phage-related DNA recombination protein
BP0510	BP0510	0.173413	-7.63959	0.129479	1.0138	0.73201	-0.487778	0.921247	0.156826	0.833525	0.313488	Q7VSC3	Phage-related putative membrane protein
BP0511	BP0511	0.0704812	1.11537	2.7905e-10	1.94686	0.489051	0.477137	6.60203e-06	2.02523	0.0173777	1.56915	Q7VSC2	Uncharacterized protein
BP0513	BP0513	0.801654	-0.15651	0.000432272	0.861204	0.204313	0.622285	0.48122	0.325816	0.61248	-0.25479	Q7VSC1	Uncharacterized protein
BP0514	BP0514	0.379028	-1.15541	0.0219055	1.0355	0.104418	1.21446	0.222847	1.39667	0.674105	-0.422012
BP0515	BP0515	0.95476	0.0350513	0.257108	-0.327506	0.461167	0.328712	0.53368	-0.294593	0.111159	0.579218	Q7VSC0	Uncharacterized protein
BP0517	BP0517	0.876941	0.305642	0.264435	-5.00388	0.614445	0.583271	0.696549	0.620601	0.0850034	2.23626	Q7VSB8	Transposase
BP0518	BP0518	0.930829	0.086253	0.394812	0.341933	0.00863292	1.20473	0.464674	0.436881	0.851113	0.110441	Q7VSB7	Uncharacterized protein
BP0519	BP0519	3.73599e-13	2.24058	5.26239e-32	2.23311	2.44424e-09	2.2288	3.08922e-10	1.88	3.34609e-08	1.71063	Q7VSB6	Probable glutathione S-transferase
BP0520	BP0520	0.55828	-0.491392	0.0113844	0.835183	0.198271	0.676227	0.106853	0.82278	0.00747762	-1.75517	Q7VSB5	Putative exported protein
BP0521	BP0521	0.848136	-0.133191	0.177402	0.403468	0.00216068	1.19639	0.235804	0.566191	0.892484	-0.075158	Q7VSB4	UPF0339 protein BP0521
BP0522	BP0522	0.69004	0.256601	0.0733494	0.552134	0.286961	0.533781	0.487244	0.390159	0.0642578	0.837565	Q7VSB3	Putative metal-activated pyridoxal enzyme
BP0523	BP0523	0.710984	-0.588573	0.0492901	0.89692	0.0182717	1.37339	0.47911	0.574911	0.62335	-0.524905	Q7VSB2	Probable haloacid dehalogenase
BP0526	BP0526	0.016311	-9.06081	0.0959502	0.790789	0.888038	-0.138452	0.106859	1.12789	0.730268	0.329548	Q7VSB0	Uncharacterized protein
BP0527	ecnA1	0.017149	1.44317	0.00357865	1.0921	0.0286964	1.18719	0.164931	0.958239	0.769736	0.228526	Q7VSA9	Entericidin A anti-toxin
BP0529	BP0529	0.165799	-0.419112	0.0108247	-0.401668	0.551275	-0.293106	0.66751	-0.243938	0.0238426	-0.886673	Q7VSA8	Autotransporter
BP0530	BP0530	0.382869	-0.400655	0.750982	-0.085149	0.303314	0.445518	0.00829225	0.968787	0.0456343	0.775227	Q7VSA7	Uncharacterized protein
BP0531	BP0531	0.806536	-0.332573	0.533529	-0.436854	0.498214	0.584872	0.339373	-1.46563	0.465547	0.615748	Q7VSA6	Putative exported protein
BP0532	BP0532	0.570175	-0.448939	0.535661	0.238039	0.662183	0.533961	0.136041	0.931255	0.286865	-0.724979	Q7VSA5	Putative substrate-CoA ligase
BP0533	BP0533	0.172957	-0.90137	0.311748	-0.381313	0.663441	-0.254033	0.0268291	-1.67314	0.117541	-0.997521	Q7VSA4	Probable transcriptional regulator
BP0534	BP0534	0.377624	0.357336	0.499555	0.169424	0.0735849	-0.736582	0.127095	-0.772573	0.00043261	-1.29416	Q7VSA3	Probable enoyl-CoA hydratase/isomerase
BP0535	BP0535	0.343762	0.267413	0.0584939	-0.373081	2.44082e-07	-1.98858	1.87194e-15	-3.0816	7.87811e-23	-3.22446	Q7VSA2	Alkyl hydroperoxide reductase AhpD (EC 1.11.1.15)
BP0538	BP0538	0.702394	0.201328	0.766658	0.097216	0.400377	0.40427	0.00219967	1.24094	0.0435056	0.866735	Q7VSA1	Arginase (EC 3.5.3.1)
BP0539	rocD	0.265752	-0.612959	0.146216	0.392222	0.994928	0.00463462	0.887666	0.0871198	0.805475	0.14156	Q7VSA0	Ornithine aminotransferase (OAT) (EC 2.6.1.13) (Ornithine--oxo-acid aminotransferase)
BP0541	BP0541	0.819639	0.113604	0.0328283	0.478163	0.0128053	-1.07007	0.00209077	-1.55503	0.91394	-0.0539879	Q7VS99	Probable transcriptional regulator
BP0542	BP0542	0.622272	-0.60899	0.86866	0.096395	0.969804	0.0376519	0.193047	-1.8553	0.194782	1.01282	Q7VS98	Putative exported protein
BP0543	BP0543	0.265853	-1.147	0.337594	0.432321	0.0293572	1.15912	0.332095	0.757856	0.166637	0.892927	Q7VS97	DAO domain-containing protein
BP0544	BP0544	0.938939	-0.207763	0.962161	0.054354	0.750288	-0.607997	0.298631	-6.17187	0.0797514	1.85292	Q7VS96	Putative 4-oxalocrotonate tautomerase
BP0545	rimO	0.800195	0.0835984	0.147391	-0.289001	0.26227	-0.406725	0.00211163	-0.901556	9.27875e-07	-1.24273	Q7VS95	Ribosomal protein S12 methylthiotransferase RimO (S12 MTTase) (S12 methylthiotransferase) (EC 2.8.4.4) (Ribosomal protein S12 (aspartate-C(3))-methylthiotransferase) (Ribosome maturation factor RimO)
BP0546	BP0546	0.801654	0.125126	2.64684e-05	0.852753	0.0250705	0.876583	0.783627	-0.123612	0.87568	0.0668319	Q7VS94	Bacterioferritin
BP0547	BP0547	0.980454	-0.0142218	0.790989	-0.0855984	0.241979	-0.60745	0.608318	-0.256884	0.381382	0.432027	Q7VS93	Cytokinin riboside 5'-monophosphate phosphoribohydrolase (EC 3.2.2.n1)
BP0548	BP0548	0.60757	0.246414	0.342088	-0.274452	0.116734	-0.750171	0.00785538	-1.37067	1.25129e-06	-2.94549	Q7VS92	Uncharacterized protein
BP0549	BP0549	0.935517	0.0547884	0.640543	-0.161048	0.885107	0.0939345	0.301082	-0.593869	0.440757	0.374331	Q7VS91	Probable haloacid dehalogenase-like hydrolase
BP0550	BP0550	0.0148594	0.834514	0.733507	-0.0946296	0.309656	0.417764	0.930462	0.0443728	0.935347	-0.0346159	Q7VS90	Putative_PNPOx domain-containing protein
BP0551	fmt	0.91132	0.071847	0.218648	0.267913	0.99947	0.000509706	0.127128	0.578269	0.0962813	0.494483	Q7VS89	Methionyl-tRNA formyltransferase (EC 2.1.2.9)
BP0553	BP0553	0.00189861	1.07547	1.31637e-08	1.44102	3.65719e-06	1.66767	0.000384145	1.38664	3.86657e-07	1.52465	Q7VS87	Kynureninase (EC 3.7.1.3) (L-kynurenine hydrolase)
BP0554	lrp	0.05504	0.686755	5.12827e-07	1.05294	0.000210659	1.2827	3.05972e-05	1.30412	1.96502e-07	1.62172	Q7VRX6	Leucine-responsive regulatory protein
BP0555	smf	0.886827	0.123704	0.0829071	0.582403	0.597596	0.329215	0.828485	0.161895	0.0239707	1.10355	Q7VS86	DprA_WH domain-containing protein
BP0556	hmgcL	0.000733212	0.914062	0.0116013	0.582063	0.919109	0.0483701	0.466451	0.321086	0.101494	0.535345	Q7VS85	Hydroxymethylglutaryl-CoA lyase (EC 4.1.3.4)
BP0557	BP0557	0.164383	-0.615355	9.81404e-05	-0.998097	0.103971	-0.713772	0.0245674	-1.12359	0.00650774	-1.19677	Q7VS84	Putative membrane protein
BP0558	BP0558	0.266556	-0.328168	1.84653e-05	-0.81725	0.00201996	-1.09703	0.00063031	-1.1813	2.42808e-05	-1.27811	Q7VS83	Amino acid-binding periplasmic protein
BP0559	BP0559	0.637995	-0.214164	0.0701405	0.416064	0.442566	0.314029	0.025513	0.800197	0.527912	0.22603	Q7VS82	Probable aminotransferase
BP0561	BP0561	0.342072	-0.322629	0.9521	0.0143402	0.0166384	-0.848489	0.692327	-0.175191	0.0247584	-0.67015	Q7VS81	Putative exported protein
BP0562	BP0562	0.957563	-0.0259038	0.447137	0.181903	0.0906985	-0.631289	6.13608e-07	-1.76102	7.5591e-05	-1.13931	Q7VS80	Putative exported protein
BP0563	BP0563	4.49278e-05	1.53291	0.0537481	0.556213	0.0281662	1.0716	0.0482649	1.03902	0.145352	0.763505	Q7VS79	Probable LysR-family transcriptional regulator
BP0564	BP0564	0.145035	0.826434	0.456767	-0.313246	1.20421e-05	1.85602	1.17958e-09	2.42231	5.68664e-14	2.92026	Q7VS78	Probable transporter
BP0565	BP0565	0.621148	-5.16634	NA	NA	0.636066	1.05491	NA	NA	NA	NA
BP0566	BP0566	0.848105	-0.0972973	8.46127e-05	-0.93854	0.545267	0.272312	0.289238	-0.733158	0.501848	-0.269397	Q7VS77	Putative dioxygenase
BP0567	BP0567	0.246365	-0.766429	0.00063378	-1.18612	0.411109	-0.510909	0.817187	-0.164501	0.3181	-0.550226	Q7VS76	L-aspartate dehydrogenase 1 (EC 1.4.1.21)
BP0568	BP0568	0.157146	0.737272	0.383006	0.309947	0.00229179	1.28511	0.00593987	1.18196	0.769339	0.180115	Q7VS75	Putative amino acid efflux protein
BP0569	BP0569	0.0011336	0.974666	0.620116	0.129971	0.132676	0.606451	0.709897	0.174442	0.64868	-0.181458	Q7VS74	SAM_MT_RSMB_NOP domain-containing protein
BP0570	BP0570	0.184674	0.541913	0.0560979	0.472636	0.00098968	1.15331	0.0138994	0.86715	3.39379e-05	1.22455	Q7VS73	Putative exported protein
BP0571	BP0571	0.321577	0.286145	0.00170496	0.537991	0.21816	0.430538	0.0704307	0.494917	0.350753	0.281666	Q7VS72	Putative two-component sensor kinase PlrS
BP0572	BP0572	0.820738	-0.0594834	0.62843	0.0859489	0.684157	-0.149698	0.919583	0.0300932	0.054004	0.40356	Q7VS71	Putative two-component response regulator PlrR
BP0573	trkA	0.559051	0.156341	0.660372	0.0795788	0.742743	0.113419	0.193571	0.37069	0.788543	-0.0767643	Q7VS70	Trk system potassium uptake protein
BP0574	trkH	0.535127	-0.223769	0.00964692	0.49595	0.198205	0.462467	0.00282855	1.0466	0.00789191	0.776068	Q7VS69	Trk system potassium uptake protein
BP0575	BP0575	0.918876	0.0480266	0.228407	0.252215	0.00287518	1.03056	0.042652	0.756081	0.238455	0.385624	Q7VS68	Probable MarR-family transcriptional regulator
BP0576	BP0576	2.39965e-06	1.29654	4.34338e-20	1.77679	5.78206e-10	1.9227	4.2222e-08	1.97393	3.92095e-09	1.84245	Q7VS67	Uncharacterized protein
BP0577	BP0577	0.64497	-0.509664	0.246108	0.560332	0.0704614	0.991545	0.613513	0.328599	0.103668	0.830381	Q7VS66	NTP_transf_3 domain-containing protein
BP0578	BP0578	0.727887	0.438878	0.129913	0.800736	0.512242	0.541482	0.00974206	1.79527	0.0173672	1.55934	Q7VS65	Amidohydro-rel domain-containing protein
BP0579	maiA	0.881249	-0.263979	0.961845	0.0403182	0.0215939	-7.57565	0.96757	0.0647716	0.877783	0.185771	Q7TTH1	Maleate isomerase (EC 5.2.1.1) (Maleate cis-trans isomerase)
BP0581	BP0581	0.110638	-8.03396	0.525618	-0.51589	0.744	0.309386	0.8028	0.308254	0.794828	0.319885
BP0582	BP0582	0.995418	-0.00661342	0.778267	0.174842	0.399369	0.57545	0.466816	0.623499	0.163315	0.910188
BP0583	BP0583	0.391727	-1.1224	0.00556784	1.06323	0.00103258	1.84477	0.00421506	1.95245	0.000554921	2.14407	Q7VS64	Probable ring hydroxylating beta subunit
BP0584	BP0584	0.83852	0.163394	0.101555	0.542713	0.0195063	1.20701	0.00520069	1.45655	1.38342e-05	1.91347	Q7VS63	Probable Ring hydroxylating alpha subunit
BP0585	BP0585	0.281572	-1.13382	0.0629092	0.692036	0.648978	-0.415702	0.488469	0.650149	8.04257e-05	2.10205	Q7VS62	Putative ferredoxin reductase
BP0586	BP0586	0.956274	-0.110646	0.158593	0.823783	0.536537	-0.872864	6.56556e-06	3.5531	0.00169653	2.39346	Q7VS61	Rieske Ferredoxin
BP0589	BP0589	0.546715	0.436815	1.74167e-06	1.36035	0.00121696	1.40545	1.57138e-13	2.66145	6.13406e-12	2.45714	Q7VS60	Putative exported protein
BP0590	BP0590	0.44453	0.367707	0.132221	0.398459	0.612831	-0.325776	1.12998e-05	1.59861	2.30549e-05	1.45684	Q7VS59	Oxidoreductase, large chain
BP0591	BP0591	0.831709	0.226606	0.812485	-0.128575	0.957836	-0.0562319	6.87052e-05	2.19753	0.000737662	1.72725	Q7VS58	Oxidoreductase, medium chain
BP0592	BP0592	0.433472	0.563239	0.573028	0.235629	0.0294044	1.26156	0.000100546	2.1853	0.103379	0.933601	Q7VS57	Putative iron-sulfur binding protein
BP0593	BP0593	0.577546	0.604292	0.632293	-0.311187	0.050401	-2.54068	0.608987	0.613341	0.0525913	1.5993	Q7VS56	Putative exported protein
BP0594	BP0594	0.285542	1.00635	0.733981	-0.219069	0.00911781	1.43447	0.146871	1.41948	0.000900304	2.04193	Q7VS55	Probable ABC transporter, ATP-binding component
BP0595	BP0595	0.529242	0.764841	0.0890079	0.857032	0.0209651	1.51585	0.796417	0.38436	0.181737	1.22675	Q7VS54	ABC transporter, permease component
BP0596	BP0596	3.81511e-05	2.07412	0.857729	0.20776	0.299066	1.26126	0.00168925	2.93733	0.014286	3.4051	Q7VS53	Putative membrane protein
BP0597	BP0597	0.347977	0.689189	0.585767	-0.56763	1.25633e-07	2.05598	2.18079e-09	2.41665	4.5209e-12	3.3799	Q7VS52	Putative membrane protein
BP0598	BP0598	6.30798e-07	0.980393	0.00610262	0.461252	0.000184869	1.11882	0.001475	0.788526	0.000472769	0.747702	Q7VS51	Putative glutamate--cysteine ligase 2 (EC 6.3.2.2) (Gamma-glutamylcysteine synthetase 2) (GCS 2) (Gamma-GCS 2)
BP0599	BP0599	0.00645017	0.915654	9.98743e-06	1.13404	2.80634e-07	1.99776	0.00063031	1.14864	0.0307576	0.744807	Q7VS50	Malonyl-[acyl-carrier protein] O-methyltransferase (Malonyl-ACP O-methyltransferase) (EC 2.1.1.197) (Biotin synthesis protein BioC)
BP0600	BP0600	0.855043	0.479592	2.26446e-05	2.71586	NA	NA	0.0256438	2.5135	0.413442	-4.92583	Q7VS49	Pribosyltran domain-containing protein
BP0601	BP0601	0.376047	0.447744	0.183965	-0.446777	1.6028e-05	-3.18053	0.18919	-0.77525	0.0394897	-1.3618	Q7VS48	tRNA (cytidine(34)-2'-O)-methyltransferase (EC 2.1.1.207) (tRNA (cytidine/uridine-2'-O-)-methyltransferase TrmL)
BP0603	gpsA	0.793309	0.105535	0.667572	-0.112156	0.574194	-0.252965	2.70227e-07	-1.88979	3.26101e-08	-1.84747	Q7VS47	Glycerol-3-phosphate dehydrogenase [NAD(P)+] (EC 1.1.1.94) (NAD(P)H-dependent glycerol-3-phosphate dehydrogenase)
BP0604	secB	0.711686	-0.127724	0.0695971	-0.405267	0.0661723	-1.13265	3.36428e-08	-3.14291	1.72248e-22	-3.10043	Q7VS46	Protein-export protein SecB
BP0605	grxC	0.011733	-1.52904	0.0491946	-0.705905	1.36879e-07	-3.76155	5.31054e-05	-2.14275	4.73962e-08	-2.97106	Q7VS45	Glutaredoxin
BP0606	BP0606	0.992617	0.00484349	0.49374	0.171026	0.0943202	-0.718265	1.93921e-06	-1.79645	0.0077961	-0.798307	Q7VS44	Rhodanese domain-containing protein
BP0607	gpmA	0.616283	-0.193931	0.00120626	-0.683544	0.00196894	-1.15581	9.32063e-09	-2.15811	4.81406e-06	-1.40666	Q7VS43	2,3-bisphosphoglycerate-dependent phosphoglycerate mutase (BPG-dependent PGAM) (PGAM) (Phosphoglyceromutase) (dPGM) (EC 5.4.2.11)
BP0608	BP0608	0.605519	0.174604	0.726206	0.0740895	0.707591	-0.154002	0.00310262	-0.937754	0.100343	-0.472395	Q7VS42	Putative peptidase
BP0609	ctpA	0.418347	0.204458	0.0465191	-0.331201	0.173467	-0.450899	0.000435205	-0.860591	0.0267703	-0.47669	Q7VS41	Putative carboxy-terminal processing protease
BP0610	thiF	0.578984	-0.165454	0.000378928	-0.620259	0.025068	-0.820148	0.00368645	-1.03875	0.000107994	-1.02265	Q7VS40	Adenylyltransferase (EC 2.7.7.-)
BP0612	BP0612	0.767962	0.14516	0.360348	0.236933	0.756108	0.157088	0.533042	-0.291329	0.0565459	-0.976125	Q7VS39	Putative exported protein
BP0613	BP0613	0.776631	-0.15954	0.00105748	-0.890034	0.456971	0.33592	0.526646	0.299156	0.800046	-0.127985	Q7VS38	Probable transcriptional regulator
BP0615	BP0615	0.728071	0.356712	0.435432	0.408141	0.725977	-0.371233	0.0188843	1.67442	0.955011	0.0633564	Q7VS37	Putative exported protein
BP0616	BP0616	0.0010598	-2.25269	0.00102581	-1.16662	0.00296136	-2.28625	0.790655	0.23444	0.314538	-0.956315	Q7VS36	Amidohydro-rel domain-containing protein
BP0617	BP0617	0.0231138	-0.722948	0.247099	-0.265091	5.86976e-05	-1.63132	0.0024526	-1.22565	0.565482	-0.21159	Q7VS35	TetR-family transcriptional regulator
BP0618	lpdA	0.662402	-0.11452	0.000917627	-0.500427	0.0253561	-0.766196	0.0823982	-0.499035	0.029734	-0.532602	Q7VS34	Dihydrolipoyl dehydrogenase (EC 1.8.1.4)
BP0619	BP0619	0.212791	-7.41028	0.0495022	1.20438	0.00135192	2.23687	0.00459167	2.61814	0.811244	0.354575	Q7VS33	Branched-chain amino acid ABC transporter, ATP-binding protein
BP0620	BP0620	0.127017	-7.91907	0.0152971	1.23136	4.8587e-05	2.4064	2.91697e-10	3.89115	4.46143e-05	2.90584	Q7VS32	Branched-chain amino acid ABC transporter, permease protein
BP0621	BP0621	0.809696	0.616449	0.0557576	1.48327	0.104053	1.72191	0.145489	2.29193	0.0466359	2.52365	Q7VS31	Branched-chain amino acid ABC transporter, permease protein
BP0622	BP0622	0.987403	-0.0211225	0.409559	0.417045	3.11936e-05	2.22649	0.000110251	2.39449	0.00622178	1.76885	Q7VS30	Putative leu/ile/val-binding protein
BP0624	BP0624	0.793309	-0.118445	0.0258311	0.426745	0.677054	0.240951	1.67045e-17	2.7659	5.64488e-10	1.59108	Q7VS29	Putative substrate-CoA ligase
BP0625	BP0625	0.879442	-0.0751843	0.660372	0.101896	0.507772	0.369711	5.7176e-15	2.58966	2.32366e-05	1.19133	Q7VS28	Probable acyl-CoA dehydrogenase
BP0627	BP0627	0.233652	-0.508633	0.503601	-0.16556	0.86581	0.112439	1.2455e-12	2.22329	0.226432	0.582311	Q7VS27	Probable enoyl-CoA hydratase/isomerase
BP0628	BP0628	0.4973	0.272617	0.104374	0.359778	0.123003	0.763757	8.3315e-28	2.93472	4.19838e-14	1.91192	Q7VS26	Putative pyruvate dehydrogenase E1 beta subunit
BP0629	pdhA	0.000108696	1.11365	2.50535e-09	1.08098	0.121765	0.832329	5.07594e-31	3.09411	2.0685e-15	2.46582	Q7VS25	Putative pyruvate dehydrogenase E1 component, alpha subunit
BP0630	BP0630	0.246224	-0.435405	0.313471	-0.240324	0.264616	-0.489545	0.129869	0.485347	0.847984	0.068099	Q7VS24	Probable transcriptional regulator
BP0633	BP0633	0.012498	1.48583	0.0118	-1.49377	0.814066	-0.20966	0.472872	-0.744082	0.87351	0.1534	Q7VS23	Putative exported protein
BP0634	BP0634	0.396169	0.649663	0.295331	-0.584915	0.667826	0.296503	0.0952463	1.06266	0.917456	0.079944	Q7VS22	Probable acyl-CoA dehydrogenase (EC 1.3.99.-)
BP0635	BP0635	0.745283	-0.513355	0.00478923	-3.0672	0.170624	-1.5723	0.0981636	-7.39519	0.959352	-0.0618104	Q7VS21	Probable enoyl-CoA hydratase (EC 4.2.1.17)
BP0636	BP0636	0.634409	-0.708925	0.998402	-0.00126312	0.0221302	1.37952	0.00786048	1.91806	0.542327	-0.743405	Q7VS20	Thiolase_N domain-containing protein
BP0637	BP0637	0.187576	-7.55311	0.100296	-2.1199	0.840138	0.280142	0.237489	-6.50563	0.000177358	3.08052	Q7VS19	Uncharacterized protein
BP0638	BP0638	0.167121	-7.67939	0.0310717	1.25448	0.93054	0.10566	0.00113507	2.55331	0.909971	0.164485	Q7VS18	Uncharacterized protein
BP0639	BP0639	0.727482	-0.748919	0.776438	0.246254	0.367661	-1.44731	0.248514	-6.44182	0.162163	-6.34296	Q7VS17	MaoC-like domain-containing protein
BP0640	BP0640	0.80568	0.2566	0.72835	0.168324	0.150516	-1.24793	0.50732	0.618122	0.0458748	-2.57436	Q7VS16	Probable acyl-CoA dehydrogenase
BP0641	BP0641	0.42985	0.765424	0.234445	0.575678	0.782419	-0.284414	0.53697	0.738921	0.655099	0.543733	Q7VS15	Putative exported protein
BP0642	BP0642	0.584017	0.472302	0.0561536	0.825749	0.110311	0.954593	0.632927	0.447877	0.0206059	1.50365	Q7VS14	Uncharacterized protein
BP0643	BP0643	0.00494894	1.16718	1.06045e-08	1.26331	2.93565e-09	2.22967	5.42792e-05	1.99327	1.23038e-05	1.56728	Q7VS13	LysR-family transcriptional regulator
BP0644	BP0644	0.441207	-0.647194	0.640699	0.198513	0.000508006	1.5411	0.122285	0.934148	0.0781401	0.947806	Q7VS12	Putative dihydrodipicolinate synthase
BP0647	BP0647	0.953917	0.120429	0.0143476	1.33472	0.372061	0.812555	0.07328	1.54186	0.668049	0.518655	Q7VS11	DUF126 domain-containing protein
BP0649	BP0649	0.976614	-0.046839	0.314623	0.618631	0.0144066	1.56228	0.257882	1.07191	0.226981	1.1072	Q7VS10	Putative exported protein
BP0650	BP0650	0.783028	-0.21974	0.50169	-0.244308	0.568596	0.321553	0.00284855	1.2787	0.500069	-0.431745	Q7VS09	LysR-family transcriptional regulator
BP0651	dld	0.990539	-0.00800775	0.899831	0.0432547	0.460849	0.351327	0.484835	0.355847	0.576116	-0.327469	Q7VS08	Quinone-dependent D-lactate dehydrogenase (EC 1.1.5.12) (D-lactate dehydrogenase) (D-LDH)
BP0652	BP0652	0.802198	0.229255	0.00327044	0.957187	1.86112e-06	2.08979	0.0299097	1.19731	0.00583489	1.44564	Q7VS07	Probable acyl-CoA dehydrogenase
BP0653	BP0653	0.967422	-0.0323702	0.0569644	0.495356	0.00146964	1.22112	0.0539885	0.946712	0.141707	0.726782	Q7VS06	Probable acyl-CoA dehydrogenase
BP0654	BP0654	0.538766	-0.647887	3.51042e-10	1.73048	1.53782e-06	2.05394	3.22316e-13	3.03883	0.0171183	1.30426	Q7VS05	Putative exported protein
BP0655	BP0655	0.465481	0.661955	4.79326e-07	1.59756	6.7138e-09	2.40271	2.12663e-05	2.48748	0.27439	0.927151	Q7VS04	Acetylornithine deacetylase (EC 3.5.1.16)
BP0656	BP0656	0.449747	-1.02031	0.00052556	1.42856	4.09307e-08	2.42097	0.000932725	2.03784	0.000130236	2.14087	Q7VS03	Uncharacterized protein
BP0657	BP0657	0.524777	-1.20606	0.000552135	1.45735	0.000131886	2.12638	0.512011	-1.07617	0.54267	0.622197	Q7VS02	Putative endoribonuclease
BP0658	BP0658	0.487183	0.532962	4.92357e-21	2.21643	2.2324e-21	3.25652	1.13129e-12	3.14207	6.96329e-12	3.05096	Q7VS01	Uncharacterized protein
BP0659	BP0659	0.0537158	0.848269	9.95397e-49	2.88279	4.93163e-22	3.00522	3.30377e-21	2.86953	1.10144e-06	2.31571	Q7VS00	Probable zinc-binding dehydrogenase
BP0660	BP0660	0.167821	0.480528	0.00149086	0.702479	0.00444799	1.05626	3.70893e-06	1.38373	0.000269518	1.1108	Q7VRZ9	LysR-family transcriptional regulator
BP0661	BP0661	0.0198218	0.784247	1.40659e-30	1.92969	1.8297e-12	2.26557	7.60756e-26	2.63739	4.9111e-22	2.54744	Q7VRZ8	Putative acetyl-CoA synthetase (EC 6.2.1.13)
BP0662	BP0662	0.0598187	0.851903	3.06016e-18	1.77246	4.4333e-14	2.50531	1.03063e-11	2.61771	6.72593e-15	2.50551	Q7VRZ7	Probable enoyl-CoA hydratase
BP0663	BP0663	0.962144	0.0159188	0.070968	-0.301672	0.682709	-0.181731	7.37363e-06	1.02015	2.64597e-11	1.35402	Q7VRZ6	NMT1 domain-containing protein
BP0664	BP0664	0.902237	0.0515979	0.177955	-0.23865	0.00134331	-1.1755	0.219106	0.399104	0.0605969	0.460485	Q7VRZ5	Putative exported protein
BP0665	BP0665	0.923527	-0.0344274	0.00319182	-0.505634	0.0193513	-0.846429	0.112078	0.469734	9.10895e-08	1.1503	Q7VRZ4	Thymidine diphosphoglucose 4,6-dehydratase
BP0666	glmS	0.950173	-0.0278683	0.458297	0.174663	0.913339	0.0480211	0.716297	-0.106595	0.717161	-0.0927785	Q7VRZ3	Glutamine--fructose-6-phosphate aminotransferase [isomerizing] (EC 2.6.1.16) (D-fructose-6-phosphate amidotransferase) (GFAT) (Glucosamine-6-phosphate synthase) (Hexosephosphate aminotransferase) (L-glutamine--D-fructose-6-phosphate amidotransferase)
BP0667	BP0667	0.319133	0.452412	0.309607	0.271282	0.408125	-0.442334	0.283588	0.458934	0.230946	-0.588647	Q7VRZ2	AsnC-family transcriptional regulator
BP0668	BP0668	0.0358616	-1.33247	0.0164552	0.630814	0.752862	0.169762	0.0149253	1.12103	0.0769521	0.788192	Q7VRZ1	Probable thiolase
BP0669	BP0669	0.345021	0.517279	0.62313	0.169839	0.518907	0.341936	0.413342	0.468354	0.313047	0.504753	Q7VRZ0	Probable enoyl-CoA hydratase/3-hydroxyacyl-CoA dehydrogenase, bifunctional enzyme (EC 4.2.1.17)
BP0670	BP0670	0.239502	0.854534	0.632293	0.231495	0.096941	1.026	8.13163e-07	2.74468	0.115099	1.08452	Q7VRY9	Probable acyl-CoA dehydrogenase
BP0671	BP0671	0.931504	-0.137326	0.805162	0.177955	0.98006	0.0344163	0.204636	1.38324	0.224035	1.45916	Q7VRY8	Putative exported protein
BP0672	BP0672	0.00122227	-9.82162	0.137386	0.541118	0.99947	0.000789121	0.273285	0.885974	0.0125414	1.72929	Q7VRY7	Acetyl-CoA synthetase
BP0673	BP0673	0.0592644	-8.44317	0.0341434	1.06972	0.371822	0.823935	0.105143	1.72774	0.0412487	1.92883	Q7VRY6	Uncharacterized protein
BP0674	BP0674	0.615594	0.351218	0.00887603	0.775247	0.0264047	1.062	0.136522	0.838993	0.447669	0.429982	Q7VRY5	Probable transcriptional regulator
BP0675	BP0675	0.100394	0.572939	7.43648e-11	1.27344	5.9252e-06	1.46089	0.000469389	1.20437	0.0129369	0.797453	Q7VRY4	Probable molybdopterin oxidoreductase
BP0677	hemA	0.953917	0.020086	0.357138	0.180483	0.603368	-0.184764	0.991597	-0.00403058	0.923812	-0.0247026	Q7VRY3	Glutamyl-tRNA reductase (GluTR) (EC 1.2.1.70)
BP0678	prfA	0.166549	-0.438839	0.00501732	-0.579444	0.0195596	-0.87066	0.352601	0.338808	0.134427	0.467558	Q7W023	Peptide chain release factor 1 (RF-1)
BP0679	hemK	0.855336	0.0886312	0.227251	-0.326234	0.976514	-0.0175703	0.04212	0.767909	0.0406069	0.728481	Q7W022	Release factor glutamine methyltransferase (RF MTase) (EC 2.1.1.297) (N5-glutamine methyltransferase PrmC) (Protein-(glutamine-N5) MTase PrmC) (Protein-glutamine N-methyltransferase PrmC)
BP0680	BP0680	0.777323	0.111192	1.02215e-07	0.921468	0.00203028	1.16093	0.0288501	0.665968	0.00012409	1.02858	Q7W021	Glutaredoxin
BP0681	BP0681	0.704814	0.158368	0.0773278	0.401915	0.1336	0.542294	0.00378488	0.889626	6.78546e-06	1.18506	Q7W020	Flavin prenyltransferase UbiX (EC 2.5.1.129)
BP0682	BP0682	0.000714396	1.36749	0.0900218	0.480762	0.810996	0.147025	2.56587e-11	2.46874	3.31252e-11	2.13272	Q7W019	Putative exported protein
BP0683	BP0683	0.864196	-0.114637	0.735398	0.108979	0.341348	-0.432482	0.846286	0.0870878	0.131609	-0.557518	Q7W018	4,5-dihydroxyphthalate decarboxylase (EC 4.1.1.55)
BP0684	BP0684A	0.84816	-0.186893	0.974143	-0.0138152	0.877237	0.106396	0.081343	1.01115	0.00587848	1.20359
BP0685	BP0685	0.355805	-0.42337	0.634844	-0.12244	0.991757	-0.00785813	6.00588e-05	1.25416	1.72375e-05	1.11611	Q7W016	Probable dehydrogenase/oxidase
BP0689	BP0689	0.563698	0.279923	0.00291324	0.736487	0.325057	0.520271	0.416125	-0.348423	0.355505	-0.549572	Q7W015	Endolytic peptidoglycan transglycosylase RlpA (EC 4.2.2.-)
BP0690	BP0690	0.69322	0.143846	0.89182	0.035324	0.726294	-0.148511	0.849104	-0.0849773	0.13905	-0.473615	Q7W014	Nucleotide-binding protein BP0690
BP0692	BP0692	0.000198075	-1.38433	0.758521	-0.0768236	0.902001	-0.0615847	0.640049	0.229629	0.32777	-0.38092	Q7W013	Cytochrome C
BP0693	BP0693	0.556069	-0.221665	0.159481	0.283284	0.913936	-0.0490174	0.737177	-0.134276	0.771688	0.0952702	Q7U365	HPr kinase/phosphorylase (HPrK/P) (EC 2.7.11.-) (EC 2.7.4.-) (HPr(Ser) kinase/phosphorylase)
BP0694	rpoP	0.0808705	0.495962	0.427232	0.169239	0.516597	0.245046	0.901909	0.0495999	0.201317	0.385322	Q7W012	Nitrogen regulatory IIA protein (EC 2.7.1.69)
BP0697	BP0697	0.920409	0.0492969	0.498598	0.155687	0.534229	0.251368	0.579428	-0.234461	0.106902	-0.538809	Q7W011	ABC transporter
BP0698	BP0698	0.549139	-0.249864	0.835238	0.0570297	0.0851988	-0.711057	0.00174596	-1.17444	0.0358218	-0.671427	Q7W010	Lipopolysaccharide export system protein LptA
BP0699	BP0699	0.570139	0.220219	0.203732	-0.32599	0.912919	-0.0554145	0.514392	-0.283082	0.946705	0.0263352	Q7W009	Putative exported protein
BP0700	BP0700	0.853639	-0.0839021	0.0470709	0.39666	0.526026	0.280275	0.732389	-0.13794	0.00342655	0.839801	Q7W008	Probable hydrolase
BP0701	BP0701	0.319133	-0.370257	0.000447559	0.640039	0.824332	-0.097375	0.539038	-0.245001	0.80758	-0.0873239	Q7W007	Uncharacterized protein
BP0702	purT	0.70417	-0.128983	0.0335372	-0.467986	0.000442634	-1.2014	2.78888e-05	-1.56584	0.000486837	-1.16882	Q7W006	Formate-dependent phosphoribosylglycinamide formyltransferase (5'-phosphoribosylglycinamide transformylase 2) (Formate-dependent GAR transformylase) (EC 2.1.2.-) (GAR transformylase 2) (GART 2) (Non-folate glycinamide ribonucleotide transformylase) (Phosphoribosylglycinamide formyltransferase 2)
BP0704	BP0704	0.68015	-0.527084	0.0365528	-1.23753	0.237117	-0.990127	0.610698	0.440076	0.130661	1.03458	Q7W005	Transposase
BP0706	BP0706	0.616283	-0.188498	0.162644	-0.327573	0.0156871	-1.04189	0.293696	-0.457409	0.939254	0.0304811	Q7W004	Putative membrane protein
BP0707	BP0707	0.177357	0.630111	0.192066	-0.506689	0.235257	-0.705645	0.131592	-0.74365	0.355241	-0.398793	Q7W003	CxxC_CXXC_SSSS domain-containing protein
BP0708	BP0708	0.15241	-0.552746	0.021613	-0.616821	0.0232609	-1.02747	6.91072e-05	-1.72603	0.00015542	-1.36237	Q7W002	Putative membrane protein
BP0709	aspS	0.342072	-0.235529	9.0702e-07	-0.822576	4.71376e-10	-2.2246	1.07271e-23	-2.90731	1.03338e-17	-2.80032	Q7W001	Aspartate--tRNA(Asp/Asn) ligase (EC 6.1.1.23) (Aspartyl-tRNA synthetase) (AspRS) (Non-discriminating aspartyl-tRNA synthetase) (ND-AspRS)
BP0710	BP0710	0.0816622	0.470098	0.0315864	0.40312	0.908743	0.0599813	0.600661	-0.177269	0.0532557	-0.551628	Q7W000	Putative endonuclease/exonuclease/phosphatase family protein
BP0711	BP0711	0.499728	-0.300519	0.245568	0.268741	0.837896	0.100201	0.346587	-0.455323	0.2066	-0.620713	Q7VZZ9	Cardiolipin synthase B (CL synthase) (EC 2.7.8.-)
BP0712	BP0712	0.0876541	-1.19779	0.301527	0.353214	0.81915	-0.159119	0.585418	-0.387147	0.542327	-0.429502	Q7VZZ8	Putative membrane protein
BP0716	BP0716	0.187576	-7.55444	0.0479361	1.265	0.00739153	2.18546	0.00074846	2.67522	0.962114	0.0671356
BP0718	BP0718	0.725876	0.193833	0.287623	0.28606	0.461167	0.341845	0.516951	-0.311798	0.400615	-0.38611	Q7VZZ7	Carboxyvinyl-carboxyphosphonate phosphorylmutase (EC 2.7.8.23)
BP0720	BP0720	8.93783e-05	1.77589	8.3645e-15	2.75253	7.2742e-13	2.98793	3.60512e-06	1.6607	0.0005309	1.26651	Q7VZZ6	Uncharacterized protein
BP0721	BP0721	0.738885	-0.268338	0.64258	-0.147689	0.450999	0.362515	0.78906	0.121492	0.452663	-0.268781	Q7VZZ5	Probable aminotransferase
BP0722	BP0722	0.229299	0.973478	0.447125	-0.321171	0.225631	0.593641	0.00802987	1.09434	0.783398	-0.154734	Q7VZZ4	Probable amidase
BP0723	BP0723	0.998419	0.0017622	0.195626	-0.382853	0.373395	0.383478	0.000115089	1.52599	0.110093	0.523671	Q7VZZ3	Probable ABC transporter, ATP-binding protein
BP0724	BP0724	0.343762	-1.27277	0.00119943	-1.85558	0.292557	0.548306	6.18512e-07	1.87527	0.141543	0.727464	Q7VZZ2	Probable ABC transporter, permease protein
BP0725	BP0725	0.801692	0.259513	0.0666196	-0.804945	4.07821e-09	1.98665	2.89163e-09	2.02052	0.00216045	1.022	Q7VZZ1	Probable ABC transporter, permease protein
BP0726	BP0726	0.423203	-0.526854	0.000272209	-0.748657	0.00764931	0.820312	0.00342963	0.881105	0.0218308	0.497339	Q7VZZ0	Probable ABC transporter, periplasmic binding protein
BP0727	BP0727	0.0682817	-1.07256	3.78826e-07	-1.34197	0.819069	-0.106493	0.178802	0.448543	0.028943	0.703281	Q7VZY9	Probable transcriptional regulator
BP0728	BP0728	0.87952	-0.129262	0.0347796	-0.816497	0.286855	0.476238	0.864001	0.103096	0.285951	-0.528331	Q7VZY8	Probable transcriptional regulator
BP0731	nspC	0.0460789	-0.790429	1.88259e-11	-1.91828	1.71609e-07	-2.50378	5.995e-06	-1.96881	5.8529e-14	-3.62637	Q7VZY7	Carboxynorspermidine/carboxyspermidine decarboxylase (CANS DC/CAS DC) (CANSDC/CASDC) (EC 4.1.1.96)
BP0732	BP0732	0.662456	-0.169968	0.0131369	-0.5274	1.9437e-07	-1.96958	2.97847e-08	-2.11179	2.25367e-23	-3.6969	Q7VZY6	Putative exported protein
BP0735	BP0735	0.689618	-0.269747	0.000514874	0.868331	0.448428	0.352954	0.216141	0.556333	0.126355	-0.836282	Q7VZY4	Putative exported protein
BP0736	bfrF	0.931504	-0.0591676	0.260916	0.318435	0.0560263	-0.986902	0.270023	-0.715231	0.960175	0.0280095	Q7VZY3	Putative ferric siderophore receptor
BP0737	BP0737	0.644303	0.26889	0.0711966	0.552451	0.79994	0.132937	0.237961	-0.616952	0.438389	-0.365901	Q7VZY2	Putative inner membrane sensor for iron transport
BP0740	BP0740	0.0496684	0.555354	0.0912541	0.352279	0.472901	0.287641	0.902065	-0.0509348	0.0707162	-0.683903	Q7VZY1	Putative DNA methylase
BP0741	BP0741	0.00470511	1.0305	0.000331635	0.934867	0.222787	0.630837	0.0423033	0.778651	0.00721113	0.921465	Q7VZY0	Putative transcriptional regulator λ repressor?
BP0744	BP0744	6.97288e-09	1.27662	1.14226e-07	1.21943	0.00248367	0.991919	0.0731549	0.520511	0.000554921	0.783591	Q7VZX9	Putative transcriptional regulator λ repressor?
BP0745	BP0745	0.457618	-0.497988	0.937243	0.0285937	0.630252	0.28476	0.408271	0.450387	0.244148	0.741762	Q7VZX8	Putative transcriptional regulator
BP0746	proB	0.557911	-0.245344	0.539751	-0.158396	0.376622	-0.393363	0.663482	-0.210659	0.956657	0.0259855	Q7VZX7	Glutamate 5-kinase (EC 2.7.2.11) (Gamma-glutamyl kinase) (GK)
BP0747	obgE	0.0151041	-0.68016	0.00690811	-0.508007	0.0430926	-0.746773	0.0510988	-0.705893	0.108755	-0.546965	Q7VZX6	GTPase Obg (EC 3.6.5.-) (GTP-binding protein Obg)
BP0748	rpmA	0.0523766	-0.396256	2.09615e-22	-1.4901	2.15455e-12	-3.09303	0.0389371	-1.58005	4.28281e-17	-2.06346	Q7VZX5	50S ribosomal protein L27
BP0749	rplU	0.422371	-0.191811	4.91662e-14	-1.24549	6.20487e-10	-2.67441	0.056895	-1.26323	6.26579e-08	-1.71681	Q7VZX4	50S ribosomal protein L21
BP0750	BP0750	0.0538253	0.743091	0.00987135	0.634601	0.00193766	1.23841	0.803035	0.145848	0.0709152	0.778673	Q7VZX3	FAA_hydrolase domain-containing protein
BP0751	ispB	0.728071	-0.123967	0.333906	0.193823	0.18131	-0.493009	0.00189515	-1.00551	0.22243	-0.340563	Q7VZX2	Octaprenyl-diphosphate synthase (EC 2.5.1.-)
BP0752	BP0752	0.687289	0.123022	0.846699	-0.0415331	0.116347	-0.524313	0.23515	-0.36188	0.64349	-0.135844	Q7VZX1	LysR-family transcriptional regulator
BP0753	hyuA	0.0123957	-1.36817	0.401561	-0.257402	0.834611	-0.114132	0.0567359	0.912248	2.88542e-05	1.22967	Q7VZX0	Putative hydantoin utilization protein A
BP0754	hyuB	0.270169	-0.594399	0.427955	-0.24914	0.859007	0.0926686	0.171899	0.535738	0.680631	-0.179104	Q7VZW9	Hydantoin utilization protein B
BP0755	BP0755	0.575585	-0.420189	0.348515	-0.381137	0.412743	-0.542742	0.554249	-0.465492	0.654157	-0.321949	Q7VZW8	Putative amino acid deaminase
BP0757	gabD	0.945928	-0.0258154	0.0650269	-0.321325	0.0176084	-0.771638	0.0749399	-0.578556	0.00488452	-0.765465	Q7VZW7	Succinate-semialdehyde dehydrogenase [NADP+] (EC 1.2.1.16)
BP0758	cyaC	0.221461	0.58734	0.006359	0.790596	0.424437	0.51008	0.388503	0.504274	0.101106	0.789246	P0A3I5	Cyclolysin-activating lysine-acyltransferase CyaC (EC 2.3.1.-)
BP0760	cyaA	1.45783e-08	-0.858898	1.20965e-10	-0.867037	1.43885e-06	-1.32162	4.07073e-11	-1.53993	2.57422e-18	-1.66363	P0DKX7	Bifunctional hemolysin/adenylate cyclase (AC-HLY) (ACT) (Cyclolysin) [Cleaved into: Calmodulin-sensitive adenylate cyclase (EC 4.6.1.1) (ATP pyrophosphate-lyase) (Adenylyl cyclase); Hemolysin]
BP0761	cyaB	0.000279423	-0.761613	6.0845e-15	-1.16631	0.00607719	-0.94999	0.782264	-0.133663	0.0105022	-0.780891	P0DKX5	Cyclolysin secretion/processing ATP-binding protein CyaB (EC 3.4.22.-) (EC 7.6.2.-)
BP0762	cyaD	0.0824301	-0.45174	3.15385e-05	-0.693849	0.0325962	-0.720837	0.999659	-0.000218886	0.0901284	-0.499807	P0DKX9	Protein CyaD
BP0763	cyaE	0.549788	-0.208385	0.0204262	-0.408791	0.922124	-0.0435057	0.162955	-0.475682	0.290026	-0.34184	P0DKY0	Protein CyaE
BP0764	cyaX	0.0182048	-0.826939	0.000117406	-0.995125	0.408125	-0.454871	0.0373671	0.889193	0.491302	0.347395	Q7VZW6	Probable LysR-family transcriptional regulator
BP0765	BP0765	0.696659	0.282457	0.274388	0.380104	0.589336	0.396782	1.5267e-05	2.25662	0.050513	1.2238	Q7VZW5	Probable extracellular solute-binding protein
BP0769	BP0769	7.21564e-05	2.57322	2.83679e-38	4.16756	3.73726e-42	5.14233	5.01213e-24	4.18334	6.84879e-25	4.59162	Q7VZW2	Probable aminotransferase
BP0770	BP0770	9.00891e-07	2.2808	4.18189e-24	2.89163	5.18303e-20	3.54892	4.05097e-21	3.73582	6.33589e-27	3.8014	Q7VZW1	Putative membrane protein
BP0771	BP0771	0.330108	-1.23148	0.317022	-0.621904	0.93348	0.0907537	0.53192	0.768305	0.639003	-0.817688	Q7VZW0	Putative exported protein
BP0773	BP0773	0.909115	0.130962	0.0472419	-1.11723	0.0310108	-2.73161	0.957581	-0.067868	0.999369	-0.000516113	Q7VZV8	Putative acetolactate synthase large subunit (EC 2.2.1.6)
BP0774	BP0774	0.550603	0.455071	0.027561	0.548191	0.355095	0.442203	0.145796	0.643451	0.833423	-0.109235	Q7VZV7	Probable GntR-family transcriptional regulator
BP0775	BP0775	0.795272	0.112332	0.488125	0.192466	0.88901	0.0719547	0.817187	-0.109288	0.293786	0.378471	Q7VZV6	Autotransporter domain-containing protein
BP0776	BP0776	0.662402	-0.238972	0.408042	-0.262765	0.0140383	-1.21853	0.0547629	-1.01774	0.472914	-0.352471	Q7VZV5	Probable GntR-family transcriptional regulator
BP0777	BP0777	0.379681	0.458824	0.361907	-0.283486	0.000942318	-1.48372	0.0016423	-1.68838	0.00183823	-1.36193	Q7U364	Probable Zinc-binding dehydrogenase
BP0778	BP0778	0.527455	-0.492237	0.62749	-0.190333	0.589153	-0.324158	0.788756	0.18402	0.0850645	-1.13331	Q7VZV4	Putative acetyl-CoA synthetase
BP0779	BP0779	0.952677	-0.0610264	0.00267391	-1.36898	0.319813	-0.662561	0.818498	-0.18271	0.0761613	-1.16834	Q7VZV3	Uncharacterized protein
BP0780	BP0780	2.06088e-05	1.85762	0.436232	0.324882	0.320678	0.556144	0.756401	0.22935	0.284009	0.563533	Q7VZV2	Putative membrane protein
BP0781	BP0781	0.0217638	1.50665	0.755241	-0.184081	0.741951	-0.258728	0.638423	0.408666	0.810448	-0.224424	Q7VZV1	Probable ABC transporter, ATP-binding component
BP0782	BP0782	0.880169	0.136712	0.00521098	-1.21523	0.106428	-1.01496	0.00313373	-3.26625	0.00696446	-2.08844	Q7VZV0	Putative exported protein
BP0783	BP0783	0.123017	0.864439	0.582219	-0.234571	0.0277929	-1.6409	0.187175	0.887913	0.75412	0.205659	Q7VZU9	Putative dioxygenase
BP0784	ilvB	0.613875	-0.244024	2.78718e-16	-1.86661	0.682709	-0.220872	0.692924	-0.201966	0.00145197	-1.31174	Q7VZU8	Putative acetolactate synthase large subunit (EC 2.2.1.6)
BP0785	BP0785	0.00963812	0.808435	3.40178e-05	0.904223	0.227036	0.46875	0.260966	0.424708	0.000531196	0.974952	Q7VZU7	Putative mechanosensitive channel protein
BP0789	ilvI	8.66958e-09	-1.25937	3.11254e-28	-1.69628	5.09532e-07	-2.18617	0.00356679	-1.50811	5.59802e-15	-2.62978	Q7VZU6	Acetolactate synthase (EC 2.2.1.6)
BP0790	ilvH	0.203484	-0.42364	1.8604e-28	-2.14181	1.31672e-06	-2.40973	0.272275	-1.21201	5.98198e-10	-3.24937	Q7VZU5	Acetolactate synthase small subunit (EC 2.2.1.6)
BP0791	ilvC	0.325754	-0.268579	1.47897e-09	-1.0127	3.11965e-08	-1.97128	2.02737e-07	-2.16302	5.2574e-09	-1.70978	Q7VZU4	Ketol-acid reductoisomerase (NADP(+)) (KARI) (EC 1.1.1.86) (Acetohydroxy-acid isomeroreductase) (AHIR) (Alpha-keto-beta-hydroxylacyl reductoisomerase) (Ketol-acid reductoisomerase type 1) (Ketol-acid reductoisomerase type I)
BP0792	pssA	0.00290637	-0.602248	0.127361	-0.248068	0.018354	-0.778487	0.00131729	-0.941501	0.0073851	-0.559154	Q7VZU3	Putative CDP-diacylglycerol--serine O-phosphatidyltransferase protein (EC 2.7.8.8)
BP0793	BP0793	0.0239551	-0.589694	0.0164466	-0.457956	0.17988	-0.450237	5.31871e-05	-1.2568	0.00432186	-0.828018	Q7VZU2	Putative lipoprotein
BP0794	rpsO	0.327721	-0.360423	0.00767164	-0.4453	0.00541856	-1.12035	0.000283415	-1.06577	0.00987027	-0.665559	Q7VZU1	30S ribosomal protein S15
BP0795	pnp	0.180118	-0.272064	0.00767058	-0.403076	0.000191381	-1.32509	0.00155048	-1.85945	2.93028e-32	-2.80539	Q7VZU0	Polyribonucleotide nucleotidyltransferase (EC 2.7.7.8) (Polynucleotide phosphorylase) (PNPase)
BP0796	BP0796	0.509373	0.301435	0.721396	0.11114	0.871632	-0.0865877	0.392583	-0.510719	0.0709152	-0.924798	Q7VZT9	Putative lipoprotein
BP0798	tdcB	0.662428	-0.224832	0.55586	-0.183774	0.206195	-0.635872	0.000410075	-2.6098	0.0514772	-1.05369	Q7VZT8	Threonine dehydratase catabolic (EC 4.3.1.19)
BP0799	BP0799	0.330108	-0.534827	0.367009	0.286275	0.619231	-0.284367	0.295523	-0.672955	0.000486524	-2.50811	Q7VZT7	PINc domain-containing protein
BP0800	BP0800	0.16105	0.366389	0.86847	0.0386276	0.363588	-0.342543	0.234832	-0.391816	0.0471057	-0.504669	Q7VZT6	Probable zinc-binding dehydrogenase
BP0801	tpiA	0.00355859	-0.646936	3.77092e-06	-0.764076	9.48196e-06	-1.55867	3.57768e-05	-1.4708	0.000100857	-0.929873	Q7VZT5	Triosephosphate isomerase (TIM) (TPI) (EC 5.3.1.1) (Triose-phosphate isomerase)
BP0802	secG	0.0665702	-0.604022	0.0304362	-0.483354	0.0118919	-1.07782	5.54875e-12	-3.16164	4.13737e-08	-1.91003	Q7VZT4	Protein-export membrane protein SecG
BP0804	betT	0.00768089	0.631883	4.46924e-06	0.800644	0.00118465	1.01968	0.000138615	1.1138	0.0418224	0.618546	Q7VZT3	High-affinity choline transport protein
BP0805	BP0805	0.795272	0.173669	0.109721	0.513648	0.166041	0.642096	0.630098	0.263357	0.0371278	-1.29478	Q7VZT2	Probable transcriptional regulator
BP0806	BP0806	0.184139	-0.72786	0.805179	-0.0817709	0.49486	-0.352412	0.729519	0.191215	0.293803	0.473567	Q7VZT1	Methylaspartate ammonia-lyase (EC 4.3.1.2)
BP0807	BP0807	0.254858	-1.16827	0.278213	-0.547966	0.680301	-0.296317	0.255469	0.767026	0.879568	0.130506	Q7VZT0	Putative exported protein
BP0808	BP0808	0.128298	-1.69318	0.308364	0.429972	0.0355718	-1.6997	0.200412	0.791973	0.114873	-1.62426	Q7VZS9	Uncharacterized protein
BP0810	BP0810	0.355516	0.483736	0.144415	0.434782	0.492335	-0.40843	0.733337	-0.220275	0.39865	0.44306	Q7VZS8	Putative exported protein
BP0812	BP0812	0.000991235	-3.52818	0.00558108	2.46561	0.00849319	1.7648	1.04129e-05	-10.2202	0.67442	0.564425
BP0813	BP0813	0.965029	-0.0372843	0.000103453	1.02563	0.557121	0.340022	0.566705	-0.348936	0.261717	-0.672559	Q7VZS7	Probable short-chain dehydrogenase
BP0814	BP0814	0.737615	-0.194053	0.867773	-0.0514072	0.144961	0.716521	0.0315446	0.844972	0.329986	0.392412	Q7VZS6	Probable LysR-family transcriptional regulator
BP0816	BP0816	0.307258	-1.0808	0.0821614	0.703582	0.367662	-0.692898	0.307952	-1.00446	0.583851	-0.507647	Q7VZS4	Uncharacterized protein
BP0817	BP0817	0.551677	0.485073	0.319346	0.391562	8.86738e-05	1.88386	0.338846	0.767562	0.0109114	1.5106	Q7VZS3	Putative exported protein
BP0818	BP0818	0.18768	0.689761	0.449248	0.288684	0.35876	-0.575558	0.709735	-0.289994	0.87568	-0.11219	Q7VZS2	Uncharacterized protein
BP0819	BP0819	0.318972	-1.25462	0.891779	-0.0845809	0.774004	-0.237525	0.133197	0.944599	0.484339	-0.573378	Q7VZS1	Putative exported protein
BP0820	BP0820	0.878839	-0.197953	0.0680203	0.753663	0.00622301	1.3229	0.0931743	0.937636	0.014286	1.18894	Q7VZS0	DAO domain-containing protein
BP0823	BP0823	0.831709	0.102076	0.472122	0.187894	0.707432	-0.189289	2.62781e-05	1.29156	0.00131445	0.874207	Q7VZR7	Putative transcriptional regulator
BP0824	BP0824	5.50489e-08	1.29709	6.16584e-38	2.28734	7.26458e-08	1.78264	0.45425	0.308468	6.04917e-05	-1.1687	P0A320	Azurin
BP0825	BP0825	0.0587394	0.671347	0.00126393	0.711441	1.6235e-06	1.54615	0.00970949	0.848992	0.972787	0.0126684	Q7VZR6	PadR domain-containing protein
BP0826	BP0826	0.936705	0.094894	0.711797	-0.223199	0.000747686	1.83323	3.01734e-05	2.5784	0.140568	0.922188	Q7VZR5	Outer membrane component of multidrug efflux system
BP0827	BP0827	0.784902	-0.235205	0.000293642	1.06714	0.0908253	-1.2484	6.75779e-05	1.85273	0.00171356	1.473	Q7VZR4	Integral membrane component of multidrug efflux system
BP0828	BP0828	0.340952	-0.986548	0.333363	0.42846	0.99312	-0.0110929	0.624736	0.39673	0.0109559	1.39313	Q7VZR3	Probable HlyD-family secretion protein
BP0829	BP0829	0.867361	-0.0897511	0.207717	0.366653	0.309656	0.432128	4.01725e-08	1.67671	7.53101e-09	1.8361	Q7VZR2	Putative transcriptional regulator
BP0832	BP0832	0.249875	0.591068	0.00151145	0.837255	0.0151768	0.97644	0.891191	-0.0849201	0.00136592	1.17678	Q7VZR0	LysR-family transcriptional regulator
BP0834	BP0834	0.696055	0.396829	0.145121	0.678581	0.00512193	1.59701	0.00047608	2.21088	0.0339338	-7.47613	Q7VZQ9	Probable DNA repair exonuclease
BP0835	BP0835	0.230477	0.709658	8.58554e-11	1.79611	3.245e-06	1.88721	7.20357e-12	2.62227	1.71271e-17	2.71766	Q7VZQ8	Putative membrane protein
BP0836	BP0836	0.879521	0.231504	4.17074e-06	2.22596	6.21874e-05	2.11633	0.389037	0.817587	0.0411393	1.62203	Q7VZQ7	Putative exported protein
BP0837	BP0837	0.0296898	1.84788	0.0130555	1.30462	0.0156308	1.57628	0.604377	0.620579	0.136809	-6.50855	Q7VZQ6	4HBT domain-containing protein
BP0838	BP0838	0.221502	-0.726892	0.000407592	1.0204	0.0213375	0.937283	0.648818	0.242281	0.36732	0.425676
BP0840	BP0840	0.283764	-0.204424	0.00204539	-0.428888	2.08259e-09	-1.79518	6.26897e-07	-2.20108	1.21624e-47	-2.67641	Q04064	Outer membrane porin protein BP0840
BP0841	nuoA	0.0398569	-0.615963	0.507494	-0.138155	0.549072	-0.299334	0.228793	-0.415162	0.00259564	0.810206	Q7VZQ5	NADH-quinone oxidoreductase subunit A (EC 7.1.1.-) (NADH dehydrogenase I subunit A) (NDH-1 subunit A) (NUO1)
BP0842	nuoB	0.144612	-0.376119	0.351809	-0.186255	0.000803322	-1.11696	0.00207923	-1.50086	0.154142	-0.36222	Q7VZQ4	NADH-quinone oxidoreductase subunit B (EC 7.1.1.-) (NADH dehydrogenase I subunit B) (NDH-1 subunit B)
BP0843	nuoC	0.00787778	-0.845169	1.37787e-11	-1.15809	2.05026e-10	-2.25724	8.12085e-05	-2.03883	4.2091e-14	-2.09771	Q7VZQ3	NADH-quinone oxidoreductase subunit C (EC 7.1.1.-) (NADH dehydrogenase I subunit C) (NDH-1 subunit C)
BP0844	nuoD	0.0057402	-0.57644	2.06191e-12	-1.1245	6.76966e-09	-1.86768	2.834e-05	-2.05946	8.02686e-16	-2.03523	Q7VZQ2	NADH-quinone oxidoreductase subunit D (EC 7.1.1.-) (NADH dehydrogenase I subunit D) (NDH-1 subunit D)
BP0845	nuoE	0.00480215	-0.751022	2.88958e-05	-0.698908	3.18706e-06	-1.60839	1.04156e-07	-1.91837	1.42298e-10	-1.7252	Q7VZQ1	Respiratory-chain NADH dehydrogenase I, 24 kDa subunit (EC 1.6.5.3)
BP0846	nuoF	0.016016	-0.516652	3.2939e-07	-0.77666	6.52897e-06	-1.3879	0.000108128	-1.62602	2.77749e-08	-1.88037	Q7VZQ0	NADH-quinone oxidoreductase subunit F (EC 7.1.1.-)
BP0847	nuoG	0.164395	-0.292933	0.0171314	-0.378734	0.00354813	-0.86863	1.05482e-10	-1.97834	1.43851e-13	-1.69709	Q7VZP9	NADH-quinone oxidoreductase (EC 7.1.1.-)
BP0848	nuoH	0.0045277	-0.652999	8.76673e-09	-0.953412	0.00776582	-0.889229	0.000172596	-1.4963	2.41266e-07	-1.25524	Q7VZP8	NADH-quinone oxidoreductase subunit H (EC 7.1.1.-) (NADH dehydrogenase I subunit H) (NDH-1 subunit H)
BP0849	nuoI	0.0521309	-0.575919	7.26451e-06	-1.26529	0.00287291	-1.28046	3.2848e-08	-2.38594	1.06222e-06	-1.6389	Q7VZP7	NADH-quinone oxidoreductase subunit I (EC 7.1.1.-) (NADH dehydrogenase I subunit I) (NDH-1 subunit I)
BP0850	nuoJ	0.232511	-0.34026	1.33621e-05	-0.825492	0.00016335	-1.47867	5.80129e-07	-1.75402	9.24265e-11	-2.14899	Q7VZP6	NADH-quinone oxidoreductase subunit J (EC 7.1.1.-)
BP0851	nuoK	0.259425	-0.381172	9.78933e-06	-0.97956	0.00203497	-1.69004	0.000271272	-2.12635	6.80019e-09	-2.53686	Q7VZP5	NADH-quinone oxidoreductase subunit K (EC 7.1.1.-) (NADH dehydrogenase I subunit K) (NDH-1 subunit K)
BP0852	nuoL	0.0103035	-0.61476	2.35597e-05	-0.750946	0.000442634	-1.10188	1.20302e-05	-1.428	0.000644582	-1.07815	Q7VZP4	NADH-ubiquinone oxidoreductase, chain L (EC 1.6.5.3)
BP0853	nuoM	0.00558695	-0.603633	4.46185e-05	-0.826253	0.00021046	-1.26455	0.000125233	-1.89754	7.03183e-11	-1.56467	Q7VZP3	NADH-ubiquinone oxidoreductase, chain M (EC 1.6.5.3)
BP0854	nuoN	0.095078	-0.395355	0.000245264	-0.582655	0.000126202	-1.22065	0.0263211	-1.03589	0.000133874	-0.849299	Q7VZP2	NADH-quinone oxidoreductase subunit N (EC 7.1.1.-) (NADH dehydrogenase I subunit N) (NDH-1 subunit N)
BP0855	BP0855	0.998419	-0.000762739	0.0270494	-0.50048	0.0595009	-0.797069	0.0180364	-0.955066	0.205216	-0.463857	Q7VZP1	Putative membrane protein
BP0856	bfrD	8.71812e-07	-0.858226	3.3858e-11	-0.912264	6.48335e-08	-1.63893	3.5399e-07	-1.95174	4.30423e-23	-2.15777	P81549	Probable TonB-dependent receptor BfrD (Virulence-associated outer membrane protein Vir-90)
BP0857	bfrE	0.000297062	-1.01288	1.23601e-09	-1.28972	0.00425929	-1.08594	0.983348	-0.00889943	0.00223253	0.771776	Q7VZP0	Probable TonB-dependent receptor for iron transport
BP0858	BP0858	0.68493	0.213378	1.34841e-05	0.987386	0.00134568	1.23094	0.00322116	1.13884	0.000903339	1.11385	Q7VZN9	Probable GnaT-family acetyltransferase
BP0860	BP0860	0.782421	-0.322772	0.0153424	0.894732	0.169838	0.887736	0.000184049	2.29143	0.0012366	1.98734	Q7VZN7	Putative acetolactate synthase large subunit (EC 2.2.1.6)
BP0861	BP0861	0.212119	1.00118	0.0999579	0.744806	0.0182918	1.42048	0.922793	0.125318	0.00138244	1.98737	Q7VZN6	Putative exported protein
BP0862	BP0862	0.175669	-0.458372	8.40453e-06	-0.889261	0.512242	-0.317923	0.798241	-0.125906	0.686024	-0.15691	Q7VZN5	Probable LysR-family transcriptional regulator
BP0863	serB	0.0513515	-0.785417	0.0224439	-0.577062	0.114588	-0.743226	0.00011885	-1.90528	0.00938415	-1.04676	Q7VZN4	Phosphoserine phosphatase (EC 3.1.3.3)
BP0864	mfd	0.0062314	-0.719004	0.000452188	-0.653598	0.0185318	-0.909629	4.10029e-05	-1.27516	4.45885e-07	-1.3685	Q7VZN3	Transcription-repair-coupling factor (TRCF) (EC 3.6.4.-)
BP0865	ispD	0.149744	0.552068	0.0284277	0.561563	0.0402119	0.864834	0.0306162	0.777716	0.049431	0.640146	Q7VZN2	2-C-methyl-D-erythritol 4-phosphate cytidylyltransferase (EC 2.7.7.60) (4-diphosphocytidyl-2C-methyl-D-erythritol synthase) (MEP cytidylyltransferase) (MCT)
BP0866	ispF	0.0987992	0.546322	0.679087	0.114963	0.372182	-0.442679	0.925268	-0.0420999	0.394018	-0.324264	Q7VZN1	2-C-methyl-D-erythritol 2,4-cyclodiphosphate synthase (MECDP-synthase) (MECPP-synthase) (MECPS) (EC 4.6.1.12)
BP0867	BP0867	NA	NA	NA	NA	NA	NA	NA	NA	4.47567e-11	9.68403	Q7VZN0	Transposase
BP0868	fbp	0.767962	0.0991254	0.739166	0.0811852	0.46789	-0.301253	0.000709754	-1.13722	1.13286e-06	-1.19623	Q7VZM9	Fructose-1,6-bisphosphatase class 1 (FBPase class 1) (EC 3.1.3.11) (D-fructose-1,6-bisphosphate 1-phosphohydrolase class 1)
BP0869	pepN	0.83535	-0.0906082	0.35577	-0.192773	0.803952	0.104765	0.000916671	-0.965576	9.30199e-06	-1.10852	Q7VZM8	Aminopeptidase N (EC 3.4.11.2)
BP0870	BP0870	0.0215628	0.783666	1.65439e-24	1.95331	4.99795e-18	2.83911	4.38083e-09	1.74851	3.18419e-17	2.12928	Q7VZM7	Putative exported protein
BP0872	BP0872	0.894099	0.067227	1.6951e-18	1.58025	4.66128e-12	2.19949	9.39466e-11	1.91278	1.06495e-06	1.34151	Q7VZM6	ABC transporter, ATP-binding protein
BP0873	tpm	0.669697	-0.235161	0.140925	0.392958	0.477571	-0.368796	0.0260723	-1.13043	0.0421343	-0.88373	Q7VZM5	Thiopurine S-methyltransferase (EC 2.1.1.67) (Thiopurine methyltransferase)
BP0874	vir-18	0.673758	-0.535441	0.0335988	1.01323	0.526726	-0.650191	0.556002	0.476552	0.246635	-1.31516	Q7VZM4	Vir-repressed protein
BP0875	BP0875	0.807275	0.209524	0.0154471	0.842359	0.751824	0.214732	0.0244683	1.05421	0.664626	0.26094	Q7VZM3	Putative exported protein
BP0876	BP0876	0.524562	0.26253	0.333286	0.221136	0.946769	0.0350216	0.833126	0.083438	0.842837	0.0734796	Q7VZM2	Putative lipoprotein
BP0877	BP0877	0.816905	0.14276	0.503601	-0.230773	0.779878	0.174582	0.972341	0.0245682	0.053915	0.864628	Q7VZM1	Flagellar brake protein YcgR (Cyclic di-GMP binding protein YcgR)
BP0878	BP0878	0.596637	-0.261798	0.56605	0.149643	0.248047	0.487552	0.822826	0.1114	0.115538	0.576188	Q7VZM0	Phospholipase A1 (EC 3.1.1.32) (EC 3.1.1.4) (Phosphatidylcholine 1-acylhydrolase)
BP0882	BP0882	0.872026	-0.23534	0.04894	0.942979	0.474781	-0.790998	0.0935827	1.44466	0.376537	0.903843	Q7VZL9	Uncharacterized protein
BP0883	BP0883	0.582554	-5.42369	0.679829	0.488446	0.370461	-5.09945	NA	NA	NA	NA	Q7VZL8	Biotin carboxyl carrier protein of acetyl-CoA carboxylase
BP0884	BP0884	0.489608	-1.28933	0.111809	-1.21288	0.594043	-0.62698	0.266919	-6.34021	0.11501	1.46708	Q7VZL7	Probable carboxylase
BP0886	BP0886	0.0792678	-8.25804	0.345472	0.607003	0.0675452	1.35387	0.453553	1.12342	0.474521	0.843396	Q7VZL5	Amidohydro-rel domain-containing protein
BP0887	BP0887	0.00824848	1.44213	0.00624541	0.911717	0.00890559	1.29998	0.00580537	1.69968	0.000201417	1.904	Q7VZL4	Epimerase domain-containing protein
BP0888	BP0888	0.801654	0.18282	0.920736	0.0409568	0.271647	0.592877	0.500144	0.395607	0.24855	0.594271	Q7VZL3	GntR-family transcriptional regulator
BP0889	accC	0.83852	0.125539	0.528656	-0.199352	0.219868	-0.62564	0.617856	0.274864	0.840754	-0.121307	Q7VZL2	Biotin carboxylase (EC 6.3.4.14) (EC 6.4.1.2)
BP0891	BP0891	0.728071	-0.282188	0.788738	-0.132662	0.289269	0.616084	0.434871	-0.665936	0.811244	-0.208682	Q7VZL1	Transposase
BP0892	BP0892	0.000125764	1.64006	2.57226e-07	1.40609	0.000650559	1.57871	7.48089e-05	1.78673	1.10759e-06	1.88774	Q7VZL0	Uncharacterized protein
BP0893	BP0893	1.81102e-11	2.43729	3.04999e-86	4.04703	5.32836e-24	3.54262	2.35368e-19	3.25717	2.43729e-50	3.36352	Q7VZK9	Uncharacterized protein
BP0894	pmi	0.471255	0.314035	3.1511e-14	1.77956	3.76325e-09	1.97484	4.84518e-07	1.5875	0.000338085	1.14383	Q7VZK8	Putative mannose-6-phosphate isomerase (EC 5.3.1.8)
BP0895	BP0895	0.117194	-1.06463	8.714e-14	1.67813	6.60641e-09	2.13142	0.000704391	1.70693	5.09726e-07	1.80614	Q7VZK7	Uncharacterized protein
BP0896	BP0896	0.778608	-0.297079	0.263016	0.521136	0.281159	0.660471	0.708606	-0.332948	0.736576	0.276264	Q7VZK6	Uncharacterized protein
BP0897	BP0897	0.0357608	-8.74448	0.209342	-1.00209	0.23392	-1.80063	0.942566	0.112152	0.115649	-6.66628	Q7VZK5	Transposase
BP0898	BP0898	1.2528e-06	-10.9113	0.177955	-0.533536	0.0432102	-1.29738	0.296578	-0.836217	0.785516	-0.203427	Q7VZK4	Putative ferredoxin
BP0899	BP0899	0.622888	-0.395007	0.876486	-0.0677648	0.398074	-0.559415	0.628116	-0.423493	0.844345	0.144143	Q7VZK3	ABC transporter, ATP-binding protein
BP0900	BP0900	0.82563	-0.142519	0.412879	0.236628	0.295969	-0.529842	0.00697645	-1.33119	0.497413	-0.292731	Q7VZK2	Probable oxidoreductase
BP0901	BP0901	0.0381827	-0.816837	0.0213982	-0.550302	0.0512057	-0.805009	0.805512	0.0966865	0.00873671	-0.936764	Q7VZK1	Putative oxidoreductase
BP0902	BP0902	0.15594	-0.930704	0.000149185	-1.30971	0.0170663	-1.16686	0.535659	-0.411569	0.716678	-0.206108	Q7VZK0	Putative membrane protein
BP0903	BP0903	5.00987e-16	-2.62532	1.02167e-37	-2.70704	2.61444e-13	-2.95443	0.0100041	-0.853909	0.292488	-0.31706	Q7VZJ9	Putative membrane protein
BP0904	pphA	0.659548	-0.218006	0.0609625	0.418997	0.00965881	0.952871	0.931189	0.0417254	0.134946	0.576966	Q7VZJ8	Serine/threonine protein phosphatase 1 (EC 3.1.3.16)
BP0905	mrcA	0.740571	0.104169	0.264022	0.210966	0.592612	0.211395	0.63136	-0.141468	0.000517281	0.751715	Q7VZJ7	Penicillin-binding protein 1A (EC 2.4.2.-)
BP0906	BP0906	0.435164	-0.256031	0.0976255	-0.354419	0.0239409	-0.835513	2.4755e-10	-2.07247	1.34347e-09	-1.73464	Q7VZJ6	Putative peptidase
BP0908	BP0908	0.548131	0.231209	0.465128	0.171729	0.191684	-0.543123	0.00932797	-0.925798	0.00236701	-1.0801	Q7VZJ5	4HBT domain-containing protein
BP0909	dinP	0.184202	-0.460148	0.94648	-0.0186833	0.183434	-0.548738	0.0120055	-0.909826	0.0821995	-0.558771	Q7VZJ4	DNA polymerase IV (Pol IV) (EC 2.7.7.7)
BP0911	BP0911	0.0454833	1.27007	1.56249e-05	1.5194	0.593668	0.44488	0.604377	0.445886	0.0444324	1.31774	Q7VZJ3	Putative decarboxylase
BP0913	BP0913	0.213407	0.672667	0.0699707	0.539663	0.732631	0.219591	0.0830506	1.03422	0.872466	-0.128003	Q7VZJ2	Putative exported protein
BP0914	BP0914	0.145004	0.998603	0.876406	-0.0751186	0.296217	-0.768498	0.0144767	1.7353	0.037688	1.53514	Q7VZJ1	Probable inner membrane component of binding-protein-dependent transport system
BP0915	BP0915	0.684179	-0.411837	0.0218474	-1.03651	0.401459	-0.633687	0.554249	0.623183	0.0012839	2.09206	Q7VZJ0	Probable inner membrane component of binding-protein-dependent transport system
BP0918	BP0918	0.0488663	-0.990626	0.00373621	-0.84871	0.000161322	-1.7516	0.00339196	-1.49046	1.35584e-05	-2.17186	Q7VZI9	Uncharacterized protein
BP0920	BP0920	0.776338	-0.302775	0.447125	-0.403153	0.150245	-1.27554	0.817574	0.246264	0.709568	-0.365734	Q7VZI7	Putative exported protein
BP0921	citB	0.436822	-0.87899	0.653852	0.21239	0.0560926	-2.02123	0.0657901	-7.70276	0.0224341	-7.67068	Q7VZI6	Citrate utilization protein B
BP0922	BP0922	0.735907	0.303165	0.971369	-0.0215061	0.4363	-0.602807	0.415303	0.658259	0.376465	-0.855262	Q7VZI5	Uncharacterized protein
BP0923	BP0923	0.106689	0.6625	0.302312	0.310105	0.055752	0.841464	0.0653433	0.80363	0.976254	0.0204076	Q7VZI4	Uncharacterized protein
BP0924	BP0924	0.522569	0.221878	0.664167	-0.100682	0.448007	-0.325656	0.664465	-0.173345	0.61793	-0.175064	Q7VZI3	Putative transcriptional regulator
BP0925	BP0925	0.659835	-0.302346	0.0467694	-0.720993	0.610281	-0.311537	0.401727	0.497244	0.127732	0.798297	Q7VZI2	Putative fumarylacetoacetate-family hydrolase
BP0926	BP0926	0.397527	-0.940265	0.0890109	-0.925801	0.235429	0.78209	0.669663	0.515411	0.537764	0.571758	Q7VZI1	TauD domain-containing protein
BP0927	BP0927	0.235482	0.687704	0.596055	-0.220821	0.958506	-0.0404773	0.37718	0.627451	0.147117	0.867653	Q7VZI0	Putative exported protein
BP0928	BP0928	0.469154	0.278281	0.00142515	0.632222	0.00131959	1.14683	1.00777e-06	1.45466	0.000115803	1.55025	Q7VZH9	LysR-type transcriptional regulator
BP0929	BP0929	0.184139	-0.667859	0.701759	-0.124889	0.355108	-0.482877	0.262508	0.580412	0.0242738	0.84933	Q7VZH8	Putative membrane protein
BP0930	BP0930	0.879442	0.182554	0.641832	0.261346	0.49185	0.580956	0.8028	-0.348763	0.952698	0.0740905	Q7VZH7	Putative CoA ligase
BP0931	BP0931	0.713036	0.459351	0.503442	0.402107	0.662247	0.39688	0.56818	0.696677	0.000959422	2.40844	Q7VZH6	Putative exported protein
BP0932	BP0932	0.407328	-6.43839	0.0456711	-6.3425	0.185494	-6.09508	NA	NA	NA	NA	Q7VZH5	Uncharacterized protein
BP0934	BP0934	0.461342	-6.15538	0.174087	-5.32422	0.319783	-5.35627	NA	NA	0.542327	-4.17405	Q7VZH4	Uncharacterized protein
BP0935	BP0935	0.972036	-0.0441141	0.916724	0.0580654	0.242285	-1.19076	0.000544227	2.21629	0.812932	0.256663	Q7VZH3	Putative exported protein
BP0936	BP0936	0.0781461	0.705596	0.485343	-0.221239	0.610927	0.309498	0.0525298	0.971446	0.265308	-0.681875	Q7VZH2	LysR-family transcriptional regulator
BP0937	BP0937	0.397683	0.258291	0.176164	0.279758	0.0249553	-0.814414	0.733745	-0.12317	0.106857	-0.521944	Q7VZH1	Phage-related protein
BP0939	BP0939	0.398759	-1.11056	0.112347	0.783581	0.167284	1.10048	0.000687624	2.27748	2.0896e-11	3.09421	Q7VZH0	Uncharacterized protein
BP0940	BP0940	0.364134	0.578568	0.18336	-0.584638	0.403489	0.571019	0.815807	-0.235114	0.842517	0.162343	Q7VZG9	Putative sugar efflux transpoter
BP0941	BP0941	0.449133	0.273049	0.0856674	0.376552	0.911888	0.0674589	0.0491393	-0.704545	0.00470869	-0.942765	Q7VZG8	Putative phosphoglycolate phosphatase (EC 3.1.3.18)
BP0942	ubiG	0.613199	-0.208867	0.640699	0.113105	0.583428	-0.250261	0.0180364	-0.846899	0.0193739	-0.713154	Q7VZG7	Ubiquinone biosynthesis O-methyltransferase (2-polyprenyl-6-hydroxyphenol methylase) (EC 2.1.1.222) (3-demethylubiquinone 3-O-methyltransferase) (EC 2.1.1.64)
BP0943	ompA	1.18025e-17	1.29002	1.55891e-07	0.713035	0.00141822	-0.879106	8.41277e-06	-1.01284	0.000118008	-0.699971	Q7VZG6	Outer membrane protein A
BP0944	gyrA	1.09379e-07	-0.947112	2.12242e-17	-1.4586	1.39044e-11	-2.26964	1.36081e-06	-1.88407	4.26027e-19	-2.05788	Q7VZG5	DNA gyrase subunit A (EC 5.6.2.2)
BP0945	serC	0.201561	-0.347714	1.70088e-08	-0.943433	8.95175e-08	-1.8789	0.000299393	-2.24086	4.23789e-12	-1.96576	Q7VZG4	Phosphoserine aminotransferase (EC 2.6.1.52) (Phosphohydroxythreonine aminotransferase) (PSAT)
BP0946	pheA	0.0542813	-0.485642	9.7313e-08	-0.957662	3.27006e-08	-2.02458	0.0053564	-1.87032	8.66714e-12	-2.12954	Q7VZG3	p-protein [includes: chorismate mutase and prephenate dehydratase] (EC 5.4.99.5)
BP0947	tyrA	0.0860808	-0.539927	0.000395201	-0.713961	0.0213789	-0.990984	0.0642678	-1.18249	0.0346794	-0.83765	Q7VZG2	Prephenate dehydrogenase (EC 1.3.1.12)
BP0948	aroA	0.0819524	-0.480037	0.000162111	-0.729116	0.000423813	-1.32663	1.64861e-05	-1.71927	1.51304e-08	-1.88641	P12421	3-phosphoshikimate 1-carboxyvinyltransferase (EC 2.5.1.19) (5-enolpyruvylshikimate-3-phosphate synthase) (EPSP synthase) (EPSPS)
BP0949	cmk	0.00723751	-0.907622	2.61751e-08	-1.25854	3.38598e-05	-1.86135	0.127963	-0.620471	0.00681868	-1.12105	Q7VZG1	Cytidylate kinase (CK) (EC 2.7.4.25) (Cytidine monophosphate kinase) (CMP kinase)
BP0950	rpsA	0.0243805	-0.448082	1.88502e-05	-0.606036	0.000911914	-1.09931	0.00132254	-1.65458	6.95861e-25	-2.27146	Q7VZG0	30S ribosomal protein S1
BP0951	ihfB	0.461238	0.170915	0.262981	-0.232307	0.0250705	-0.904871	0.0095912	-1.14288	6.86641e-10	-2.21013	Q7VZF9	Integration host factor subunit beta
BP0952	BP0952	0.68938	-0.26971	0.154251	0.453189	0.476965	-0.448893	0.0138499	-1.71402	0.0237885	-1.3394	Q7VZF8	Putative membrane protein
BP0953	BP0953	0.735907	-0.134067	0.502981	-0.158983	0.149916	-0.619902	0.000140536	-1.38308	0.00496011	-0.956893	Q7VZF7	Lipopolysaccharide assembly protein B
BP0954	rfaE	0.0670084	-0.580403	0.00284775	-0.615683	0.00350501	-1.16206	5.97994e-07	-1.77223	0.000193999	-1.12429	Q7VZF6	ADP-heptose synthase (EC 2.7.-.-)
BP0955	rfaD	0.0775282	-0.485846	0.000427889	-0.634423	2.5827e-05	-1.43092	0.000145161	-1.21119	1.06277e-09	-1.86365	Q7VZF5	ADP-L-glycero-D-manno-heptose-6-epimerase (EC 5.1.3.20) (ADP-L-glycero-beta-D-manno-heptose-6-epimerase) (ADP-glyceromanno-heptose 6-epimerase) (ADP-hep 6-epimerase) (AGME)
BP0956	BP0956	0.841416	-0.221125	0.237932	-0.684961	0.932132	-0.0819704	0.936957	-0.0889805	0.957429	0.059515	Q7VZF4	Uncharacterized protein
BP0958	cysM	0.647077	-0.147616	0.301527	-0.224814	0.40606	-0.311641	0.840364	0.0755397	0.0667565	0.571196	Q7VZF3	Cysteine synthase (EC 2.5.1.47)
BP0959	mltB	0.191843	-0.472063	6.77537e-06	-1.00578	0.198205	-0.566405	0.936406	-0.0406162	0.982487	-0.00888851	Q7VZF2	Membrane-bound lytic murein transglycosylase B (EC 3.2.1.-)
BP0960	BP0960	0.05504	0.737352	0.00379802	0.678752	0.026627	0.84574	0.0334488	1.14615	7.67975e-05	1.3112	Q7VZF1	Histone deacetylase family protein
BP0961	etfB	0.000114415	-1.14507	0.0416079	-0.571688	6.66135e-05	-1.70688	0.00306791	-1.21072	0.00429572	-1.0117	Q7VZF0	Electron transfer flavoprotein beta-subunit
BP0962	etfA	2.38416e-06	-1.26881	2.3786e-09	-1.19688	3.36732e-08	-2.09757	5.8324e-07	-1.9074	3.80333e-06	-1.4852	Q7VZE9	Electron transfer flavoprotein alpha-subunit
BP0964	BP0964	0.56003	-0.209632	0.928581	-0.0263348	0.875031	0.0675144	0.902065	-0.0502273	0.952698	0.0205063	Q7VZE8	Probable acyl-CoA dehydrogenase
BP0965	BP0965	0.0409316	0.643631	8.52567e-08	0.899506	0.845956	0.0797826	0.00510257	-0.72452	0.119551	-0.425246	Q7VZE7	Antioxidant protein (EC 3.1.1.-)
BP0966	sbp	7.91129e-05	-2.79058	3.04245e-12	-3.90364	0.00596961	-2.03253	0.0128329	-2.90322	0.00495648	-3.09925	Q7VZE6	Sulfate-binding protein
BP0969	cysA	0.0183253	-9.01251	0.270582	-0.673936	0.246348	-1.75164	0.204906	-6.70559	0.0195319	2.32636	Q7VZE5	Sulfate/thiosulfate import ATP-binding protein CysA (EC 7.3.2.3) (Sulfate-transporting ATPase)
BP0970	cysD	0.805239	0.259343	0.0175095	-1.67744	0.0224026	-7.56714	0.147281	-7.04578	0.112843	-6.70706
BP0972	BP0972	0.490882	-0.200967	0.585658	-0.107028	0.0687689	0.621448	0.0873614	0.470358	0.424684	0.199322	Q7VZE3	Elp3 domain-containing protein
BP0973	BP0973	0.0486004	0.649306	2.01542e-05	0.979307	2.23241e-06	1.71654	0.783628	0.106603	0.453389	-0.243988	Q7VZE2	Putative membrane protein
BP0974	BP0974	0.212119	-0.426184	0.632293	-0.124919	0.658585	0.204874	0.962528	-0.0191446	0.00938466	-0.754801	Q7VZE1	Putative membrane protein
BP0975	rplS	0.253878	-0.252625	3.78233e-12	-1.04478	1.23364e-06	-1.91091	0.00827701	-0.92225	2.67248e-06	-1.04153	Q7VZE0	50S ribosomal protein L19
BP0976	BP0976	0.682278	-0.181207	0.043417	-0.478805	0.034611	-1.0061	0.675894	-0.386939	1.87094e-05	-1.73422	Q7VZD9	Nudix hydrolase domain-containing protein
BP0977	BP0977	0.527455	0.249542	0.371543	-0.229258	0.549319	-0.268968	0.000652974	-1.49688	0.00895375	-0.969843	Q7VZD8	Probable oxidoreductase
BP0981	BP0981	0.379472	-0.581115	0.664167	0.149846	0.462268	0.366523	0.994231	-0.00622055	0.0863215	0.807187	Q7VZD6	Probable chorismate pyruvate-lyase (CL) (CPL) (EC 4.1.3.40)
BP0982	BP0982	0.535127	-0.244028	0.550195	-0.141791	0.100194	-0.641089	0.240608	-0.436956	0.215522	-0.4232	Q7VZD5	Putative RNA pseudouridylate synthase
BP0983	BP0983	0.0118024	-0.924099	4.91417e-06	-1.21867	0.0004621	-1.57295	0.000916671	-1.36721	6.15963e-05	-1.5659	Q7VZD4	LysR-family transcriptional regulator
BP0985	acrB	3.0154e-15	-1.63562	5.8076e-16	-1.32407	5.05596e-07	-1.77587	3.33051e-17	-2.50377	7.18897e-13	-1.59897	Q7VZD3	Efflux pump membrane transporter
BP0986	cusC	0.0166932	-0.732674	0.000829028	-0.665869	0.00116126	-1.36901	7.67913e-11	-2.12597	2.66451e-06	-1.38526	Q7VZD2	Probable outer membrane lipoprotein
BP0987	BP0987	1.17619e-07	1.31942	1.25358e-29	1.8967	0.0117103	0.891115	0.248223	-0.367878	0.609808	-0.156964	Q7VZD1	Putative membrane protein
BP0988	BP0988	0.944816	-0.0343507	0.000299769	-0.88789	0.132179	-0.738033	0.265661	-0.615151	0.649717	0.154573	Q7VZD0	Putative exported protein
BP0989	prlC	6.63748e-12	-1.86932	0.523198	-0.131718	0.690712	0.14863	0.448857	0.247695	0.0372155	0.48651	Q7VZC9	Oligopeptidase A (EC 3.4.24.70)
BP0990	folD	0.801179	-0.117574	0.878835	-0.0374189	0.03199	-0.770053	0.0406259	-0.757513	4.73684e-05	-1.32648	Q7VZC8	Bifunctional protein FolD 1 [Includes: Methylenetetrahydrofolate dehydrogenase (EC 1.5.1.5); Methenyltetrahydrofolate cyclohydrolase (EC 3.5.4.9)]
BP0991	BP0991 fixJ	0.998815	0.000369422	0.205965	-0.288722	1.67334e-06	-1.88365	0.00308872	-1.35621	0.0538346	-0.622943	Q7VZC7	Two-component response regulator
BP0992	BP0992 fixL	0.815465	-0.0975777	0.916651	0.0266422	0.757212	-0.135545	0.314543	0.355382	0.109936	0.49605	Q7VZC6	Tw-component sensor kinase
BP0993	aceE	0.00197322	-0.589838	6.78815e-06	-0.679666	2.83622e-05	-1.2932	0.00467085	-0.874245	0.00184235	-0.643297	Q7VZC5	Pyruvate dehydrogenase E1 component (EC 1.2.4.1)
BP0994	aceF	0.0249547	-0.488649	8.29707e-08	-0.806595	0.00339147	-1.00756	0.000436703	-0.99206	0.000207246	-0.891674	Q7VZC4	Acetyltransferase component of pyruvate dehydrogenase complex (EC 2.3.1.12)
BP0996	flaA	0.44037	-0.407774	0.183965	-0.393622	0.000243785	-2.03657	0.000418698	-2.61545	0.446621	-0.413077	Q7VZC2	Flagellin
BP0998	BP0998	0.333277	0.438626	0.74745	0.106127	0.841777	-0.109025	0.939151	-0.0454343	0.109617	-0.705868	Q7VZC1	Ribosomal RNA small subunit methyltransferase E (EC 2.1.1.193)
BP0999	tktA	0.524497	-0.160663	0.000135671	-0.634142	4.50719e-06	-1.55955	8.61183e-15	-2.40751	1.12842e-16	-1.85143	Q7VZC0	Transketolase 1 (EC 2.2.1.1)
BP1000	gap	0.0923663	-0.357294	0.000286236	-0.660554	8.59632e-15	-2.78716	2.44618e-06	-3.53527	1.48797e-41	-3.56337	Q7VZB9	Glyceraldehyde-3-phosphate dehydrogenase (EC 1.2.1.-)
BP1001	pgk	0.925253	0.037548	0.313482	-0.217862	0.00534978	-1.05781	2.95345e-09	-1.97859	1.27164e-11	-2.41542	Q7VZB8	Phosphoglycerate kinase (EC 2.7.2.3)
BP1002	fabI	0.820738	-0.074112	0.688745	0.0814213	0.0448916	-0.804445	0.00380567	-0.926033	0.17487	-0.354619	Q7VZB7	Enoyl-[acyl-carrier-protein] reductase [NADH] (EC 1.3.1.9)
BP1003	ackA	0.0500139	-1.09981	0.841432	0.0677663	0.958498	0.0433429	0.000144638	-1.43984	0.845343	-0.0801199	Q7VZB6	Acetate kinase (EC 2.7.2.1) (Acetokinase)
BP1004	BP1004	0.831312	-0.136426	0.251676	-0.417581	0.412743	-0.604083	0.336095	-0.376804	0.170215	0.450318	Q7VZB5	Phosphate acetyl/butaryl transferase (EC 2.3.1.19)
BP1005	BP1005	0.496848	-0.282571	0.97398	0.00937429	0.139521	-0.961832	0.000145964	-1.13935	0.194923	0.347348	Q7VZB4	Uncharacterized protein
BP1006	BP1006	0.195108	0.83448	9.01172e-06	1.28551	0.00699203	1.18283	0.93103	0.0590852	0.11255	0.797628	Q7VZB3	Probable glutathione S-transferase
BP1009	BP1009	0.897435	-0.121685	0.0370924	-0.907644	0.647888	0.298046	0.602108	0.32727	0.330188	0.594306	Q7VZB2	Uncharacterized protein
BP1010	BP1010	0.264846	0.695096	0.437149	-0.359336	0.208862	-0.890055	0.916612	-0.0849729	0.490401	-0.469339	Q7VZB1	Putative acetyltransferase
BP1011	cbpA	0.662456	-0.189156	0.00224459	0.649057	0.256292	0.423944	0.0575168	0.729728	0.00441289	0.814006	Q7VZB0	Curved DNA-binding protein
BP1012	BP1012	0.0881084	-0.91813	0.38249	-0.245915	0.999338	-0.00151852	0.00255885	1.12373	0.314538	0.430553	Q7VZA9	Uncharacterized protein
BP1014	pitA	0.230477	-0.394329	0.0595211	-0.405104	0.224056	-0.515595	0.00353998	-1.13361	0.114119	-0.569413	Q7VZA8	Phosphate transporter
BP1015	mogA	0.676722	0.201099	0.141167	0.453405	0.602749	-0.272627	0.0654813	-0.879527	0.235592	-0.509202	Q7VZA7	Molybdopterin biosynthesis protein
BP1016	BP1016	0.182206	0.477127	0.222663	-0.319314	0.049278	-0.890029	0.00642749	-1.22189	0.407187	0.295967	Q7VZA6	Putative exported protein
BP1017	BP1017	0.780617	-0.124801	0.233801	-0.289652	0.513119	-0.284816	0.0554209	-0.774395	0.506697	0.248654	Q7VZA5	Putative peptidase
BP1018	BP1018	0.82986	-0.175479	0.311748	0.358418	0.0671035	0.835425	0.480805	0.37138	0.392127	-0.538551	Q7VZA4	Uncharacterized protein
BP1019	infA	0.152467	-0.380863	4.9375e-08	-0.965267	2.75355e-05	-1.82737	0.00247036	-1.22378	2.22699e-07	-1.73396	Q7VZA3	Translation initiation factor IF-1 1
BP1021	fliA	0.0490901	-1.57346	0.00867384	-1.09481	7.93834e-05	-3.33154	0.0837829	-1.3953	0.00902869	-2.35793	Q7VZA2	RNA polymerase sigma factor FliA (RNA polymerase sigma factor for flagellar operon) (Sigma F) (Sigma-28)
BP1022	flhD	0.0304888	-8.79513	0.231549	-0.816617	0.800502	-0.28986	0.754509	-0.421967	0.695534	-0.526258	Q7VZA1	Flagellar transcriptional regulator FlhD
BP1023	flhC	0.510117	0.713211	0.202323	-1.1451	0.569739	0.513231	0.57845	0.580073	0.782063	0.342542	Q7VZA0	Flagellar transcriptional regulator FlhC
BP1024	motA	0.501614	0.669669	0.711409	0.224779	0.17992	0.89732	0.00404448	1.96584	0.313089	0.920885	Q7VZ99	Chemotaxis protein MotA
BP1025	motB	0.780837	0.405652	0.199613	0.849344	0.463494	0.685474	0.145336	-7.06598	0.276683	1.3046	Q7VZ98	Chemotaxis protein MotB
BP1028	cheA	0.0304697	-2.74865	0.690697	-0.203132	0.651475	-0.378038	0.580748	0.47861	0.364717	0.629601	Q7VZ97	Chemotaxis protein CheA
BP1029	cheW	0.070853	1.66444	0.290499	0.751218	0.0843056	1.45936	0.0836286	1.85016	0.127134	-6.57754	Q7VZ96	Chemotaxis protein CheW
BP1030	tsr	0.673272	-0.314774	0.0566644	-0.720516	0.0516904	0.890283	0.0224319	1.16626	0.489229	-0.519048	Q7VZ95	Methyl-accepting chemotaxis protein I
BP1032	cheB	0.739285	-0.439288	0.447137	-0.519708	0.408125	0.673701	0.0306162	1.66748	0.0188309	1.66148	Q7VZ94	Protein-glutamate methylesterase/protein-glutamine glutaminase (EC 3.1.1.61) (EC 3.5.1.44)
BP1033	cheY	0.163486	-7.69622	0.500339	-0.675559	0.0874039	1.22434	0.542351	0.738432	0.717318	-0.649912	Q7VZ93	Chemotaxis protein CheY
BP1034	cheZ	0.371781	-1.15905	0.403171	0.441715	0.0392713	1.23099	0.950939	0.0797065	0.995632	-0.00560543	Q7VZ92	Protein phosphatase CheZ (EC 3.1.3.-) (Chemotaxis protein CheZ)
BP1035	BP1035	0.469035	-0.648445	0.0291834	1.14344	0.00169602	2.23301	0.4315	1.15802	0.000450079	2.05603	Q7VZ91	Transposase for IS1663
BP1036	BP1036	0.975832	-0.0146134	0.288658	-0.255069	0.661374	-0.189685	0.131989	-0.704851	0.0159818	-0.838805	Q7VZ90	Putative aldo/keto reductase
BP1038	corC	0.17386	-0.343309	0.000610355	-0.600054	0.204329	-0.510089	0.728149	0.110245	0.512166	-0.177002	Q7VZ89	Magnesium and cobalt efflux protein
BP1039	BP1039	0.279895	-0.682759	0.0110669	-0.946048	0.562064	-0.403767	0.233812	-0.8255	0.00510941	-2.13488	Q7VZ88	Endoribonuclease YbeY (EC 3.1.-.-)
BP1040	BP1040	0.241325	-0.357012	2.06894e-07	-1.04229	0.0013633	-1.28122	1.0275e-08	-2.55051	1.15062e-05	-1.53652	Q7VZ87	PhoH-like protein
BP1041	BP1041	5.30868e-07	-1.45156	9.38141e-06	-0.984378	0.000582741	-1.31162	0.00289881	-1.3222	2.10997e-05	-1.43555	Q7VZ86	tRNA-2-methylthio-N(6)-dimethylallyladenosine synthase (EC 2.8.4.3) ((Dimethylallyl)adenosine tRNA methylthiotransferase MiaB) (tRNA-i(6)A37 methylthiotransferase)
BP1044	BP1044	0.713036	0.535776	2.35315e-06	2.6604	0.341819	1.18442	0.35876	1.44782	0.319298	-0.666981
BP1045	secF	0.290636	-0.320552	0.0016682	-0.597889	0.00532806	-0.970584	0.000345599	-1.26196	3.65323e-05	-1.21404	Q7VZ85	Protein-export membrane protein SecF
BP1046	secD	0.150339	-0.353043	0.00320468	-0.493919	3.62659e-05	-1.30814	0.053349	-1.04352	0.000100857	-1.0758	Q7VZ84	Protein translocase subunit SecD
BP1047	BP1047	0.0324553	-0.539964	1.69226e-08	-0.940689	2.94877e-08	-1.77484	3.97743e-14	-2.26934	4.57932e-05	-1.15927	Q7VZ83	Sec translocon accessory complex subunit YajC
BP1049	tgt	0.831709	-0.0835471	0.0120565	-0.52256	0.0132079	-0.949394	0.00406931	-1.18619	3.30673e-07	-1.59905	Q7VZ82	Queuine tRNA-ribosyltransferase (EC 2.4.2.29) (Guanine insertion enzyme) (tRNA-guanine transglycosylase)
BP1050	queA	0.725876	0.134876	0.00601566	-0.603695	0.0658731	-0.73119	0.00290584	-1.21254	0.00114614	-1.03236	Q7VZ81	S-adenosylmethionine:tRNA ribosyltransferase-isomerase (EC 2.4.99.17) (Queuosine biosynthesis protein QueA)
BP1051	BP1051	0.157358	-0.58155	0.00163755	-0.731385	0.274401	-0.450816	0.329471	-0.412937	0.845343	-0.0785484	Q7VZ80	Probable D-alanyl-D-alanine carboxypeptidase
BP1052	upp	0.0530765	0.530585	0.00780109	0.491842	0.682675	-0.172346	0.431577	-0.25872	0.815875	0.0717957	Q7VZ79	Uracil phosphoribosyltransferase (EC 2.4.2.9) (UMP pyrophosphorylase) (UPRTase)
BP1053	BP1053	0.814994	0.284688	1.33065e-13	1.96608	0.288019	-1.295	2.28671e-20	-12.9235	0.0261771	-1.61853	Q7VZ78	Transposase for IS1663
BP1054	prn	2.48307e-16	-1.3521	2.58329e-20	-1.4274	1.14534e-10	-2.08854	1.67942e-05	-2.36314	1.13623e-47	-2.85182	P14283	Pertactin autotransporter (P.93) [Cleaved into: Outer membrane protein P.69; Pertactin translocator]
BP1055	cysG	1.09614e-09	-1.23383	5.40728e-20	-1.4038	3.06625e-08	-1.77978	0.00184847	-1.92557	8.08301e-18	-2.50054	Q7VZ77	Siroheme synthase [Includes: Uroporphyrinogen-III C-methyltransferase (Urogen III methylase) (EC 2.1.1.107) (SUMT) (Uroporphyrinogen III methylase) (UROM); Precorrin-2 dehydrogenase (EC 1.3.1.76); Sirohydrochlorin ferrochelatase (EC 4.99.1.4)]
BP1056	BP1056	0.784848	-0.122737	0.904849	-0.0319567	0.735986	0.143966	0.731788	0.118587	0.806616	0.085412	Q7VZ76	Putative membrane protein
BP1057	BP1057	8.67547e-13	1.38143	2.96563e-22	1.38337	0.00148489	1.10353	0.41135	0.239313	0.77452	0.0739829	Q7VZ75	Putative membrane protein
BP1058	BP1058	0.0362799	0.59928	1.90066e-06	0.85068	0.895788	-0.074107	0.00550984	-0.81124	0.00181785	-0.800882	Q7VZ74	Putative membrane protein
BP1059	BP1059	0.793309	-0.128718	0.373126	0.216957	0.358887	-0.478434	0.0047261	-1.06624	0.00334974	-0.847755	Q7VZ73	Uncharacterized protein
BP1060	ubiD	0.252989	-0.393257	0.171096	-0.300436	0.104437	-0.617356	0.181409	-0.506033	0.180158	-0.414162	Q7VZ72	3-octaprenyl-4-hydroxybenzoate carboxy-lyase (EC 4.1.1.98) (Polyprenyl p-hydroxybenzoate decarboxylase)
BP1061	BP1061	0.0265397	-0.541141	3.48071e-05	-0.68957	0.000179592	-1.24227	3.56337e-07	-1.7966	0.0144642	-1.0136	Q7VZ71	Putative transglycosylase
BP1062	BP1062	0.0336462	-0.64471	0.000304177	-0.715763	0.00562016	-1.14476	0.00325388	-1.13455	0.00544245	-0.957175	Q7VZ70	Probable aminotransferase
BP1063	BP1063	0.983153	0.0117292	0.21976	0.400171	0.792655	0.160217	0.000109067	-2.2877	0.406532	-0.430097	Q7VZ69	Uncharacterized protein
BP1064	maeB	0.802198	0.0661223	0.0183031	-0.345262	0.0553021	-0.60267	0.00163559	-0.708057	0.00255627	-0.699926	Q7VZ68	NADP-dependent malic enzyme (EC 1.1.1.40)
BP1066	BP1066	0.85577	0.0914608	0.0883744	0.394908	0.648755	0.196772	0.0905732	-0.759087	0.207398	-0.543815	Q7VZ67	Barstar domain-containing protein
BP1068	pstB	0.418999	0.354805	0.910562	-0.0379472	0.377608	-0.416611	0.800559	0.116795	0.0411393	0.68693	Q7VZ66	Phosphate import ATP-binding protein PstB (EC 7.3.2.1) (ABC phosphate transporter) (Phosphate-transporting ATPase)
BP1069	pstA	0.778554	-0.195944	0.223369	-0.44655	0.00726696	-1.70572	0.698306	0.244982	0.496524	-0.435452	Q7VZ65	Phosphate transport system permease protein PstA
BP1070	pstC	0.349501	0.444446	0.731803	-0.113485	0.456339	0.377627	0.749914	0.188389	0.677501	0.302961	Q7VZ64	Phosphate transport system permease protein
BP1071	pstS	0.427823	0.391422	0.000103453	0.9504	0.0012456	1.23789	0.0158953	0.906624	0.038565	0.691079	Q7VZ63	Phosphate-binding protein PstS
BP1072	ppk	0.0261465	0.635533	0.0116905	0.51979	0.485479	0.300695	0.649094	0.169079	0.898988	0.0440665	Q7VZ62	Polyphosphate kinase (EC 2.7.4.1) (ATP-polyphosphate phosphotransferase) (Polyphosphoric acid kinase)
BP1073	ppx	0.0924323	-0.520252	0.572786	0.126746	0.722223	-0.157922	0.0465469	-0.637334	0.282595	-0.331602	Q7VZ61	Exopolyphosphatase (EC 3.6.1.11)
BP1074	BP1074	0.607588	-0.215002	0.750461	0.0808838	0.53678	-0.260208	0.623269	-0.20096	0.0666897	0.54675	Q7VZ60	Uncharacterized protein
BP1075	glmM	0.440509	0.201353	0.529823	-0.113224	0.716528	-0.146363	3.36899e-05	-1.07775	2.25719e-11	-1.55317	Q7VZ59	Phosphoglucosamine mutase (EC 5.4.2.10)
BP1076	folP	0.717111	-0.119654	0.000497776	-0.659848	0.146978	-0.526949	0.00512433	-0.963671	2.75653e-08	-1.46355	Q7VZ58	Dihydropteroate synthase (DHPS) (EC 2.5.1.15) (Dihydropteroate pyrophosphorylase)
BP1077	ftsH	0.026333	-0.443904	0.00366069	-0.417235	0.241258	-0.372668	0.0654541	-0.426607	0.0581859	-0.379615	Q7VZ57	ATP-dependent zinc metalloprotease FtsH (EC 3.4.24.-)
BP1078	rrmJ	0.128298	-0.505595	0.427706	-0.191719	0.0448916	0.732268	0.229681	0.414495	0.00264193	0.796383	Q7VZ56	Ribosomal RNA large subunit methyltransferase E (EC 2.1.1.166) (23S rRNA Um2552 methyltransferase) (rRNA (uridine-2'-O-)-methyltransferase)
BP1079	BP1079	0.998815	0.000387651	0.762743	0.0782395	0.0436863	0.731394	0.756401	0.123861	0.765607	0.106955	Q7VZ55	CRM domain-containing protein
BP1080	BP1080	0.209841	-1.93844	0.481394	-0.620667	0.248047	-1.74489	0.104991	-7.34413	0.946623	-0.0978146
BP1083	BP1083	0.418999	0.308061	9.52898e-07	0.970157	0.0426117	0.720116	0.448201	-0.320048	0.118409	0.497596	Q7VZ54	Putative membrane protein
BP1084	thrB	0.469035	-0.337523	0.455942	0.189164	0.812427	-0.130259	0.00162927	-1.5341	0.0141388	-1.03987	Q7VZ53	Homoserine kinase (HK) (HSK) (EC 2.7.1.39)
BP1085	BP1085	0.201388	0.394399	3.02204e-07	0.863701	0.000294382	1.11208	0.0355369	0.605483	0.0354025	0.565033	Q7VZ52	tRNA-dihydrouridine(20/20a) synthase (EC 1.3.1.91) (U20-specific dihydrouridine synthase) (U20-specific Dus) (tRNA-dihydrouridine synthase A)
BP1087	BP1087	1.60983e-10	1.41083	8.67124e-32	1.79582	8.10903e-13	1.99894	9.50033e-15	1.97074	1.10199e-22	2.14024	Q7VZ50	Uncharacterized protein
BP1088	BP1088	4.73819e-05	1.10181	2.06637e-14	1.3222	3.7379e-09	1.82161	2.40593e-05	1.46711	5.13253e-16	1.8121	Q7VZ49	UPF0761 membrane protein BP1088
BP1089	BP1089	0.831709	0.143818	0.083929	-0.607861	0.752308	0.183114	0.574295	0.338001	0.221379	0.569302	Q7VZ48	Putative membrane protein
BP1090	BP1090	0.723382	0.127819	0.173257	-0.290317	0.905998	-0.0555537	0.376182	-0.336438	0.508692	0.20176	Q7VZ47	Protein adenylyltransferase SelO (EC 2.7.7.-) (EC 2.7.7.n1)
BP1091	BP1091	0.106523	-0.639138	0.306818	0.245616	0.810462	0.11107	0.641266	-0.218427	0.00431083	0.826821	Q7VZ46	Probable two-component response regulator
BP1092	BP1092	0.219463	-0.367295	0.457861	-0.153832	0.471022	-0.268565	0.912453	0.0435898	0.1797	0.381097	Q7VZ45	Probable two-component histidine kinase
BP1094	livG	0.96452	-0.0267324	0.375339	-0.247434	0.23471	-0.63725	0.158625	0.670053	0.0056659	1.0811	Q7VZ44	High-affinity branched-chain amino acid transport ATP-binding protein
BP1095	livH	0.613199	0.242801	0.0851574	0.41346	0.987346	-0.0118781	0.0108309	1.052	0.0113324	0.983352	Q7VZ43	High-affinity branched-chain amino acid transport system permease protein
BP1097	livK	0.493356	0.970197	0.0697046	1.2232	0.00363807	2.16161	0.127529	1.92695	0.629139	0.713381	Q7VZ42	Putative amino acids binding protein
BP1098	livF	0.342973	-0.403293	0.202862	-0.316906	0.184389	-0.81815	0.675465	0.210578	0.762785	0.144693	Q7VZ41	High-affinity branched-chain amino acid transport ATP-binding protein
BP1099	BP1099	0.379943	0.684564	0.0334999	0.86988	0.00458574	1.40992	0.951516	-0.0611327	0.0230013	1.36686	Q7VZ40	Putative long-chain fatty-acid--CoA ligase
BP1100	BP1100	0.243618	-0.962252	0.257214	-0.521456	0.648978	0.312184	0.00227194	-9.06296	0.293786	-0.892175	Q7VZ39	Probable TetR-family transcriptional regulator
BP1101	BP1101	0.665418	0.618784	0.242727	0.854405	0.0249588	1.77582	0.636917	0.724986	0.11926	-6.63357	Q7VZ38	Putative membrane protein
BP1102	lysS	0.1765	-0.371668	0.00256427	-0.630768	0.0023412	-1.44748	0.0017701	-1.74058	4.29331e-10	-1.96491	Q7VZ37	Lysine--tRNA ligase (EC 6.1.1.6) (Lysyl-tRNA synthetase) (LysRS)
BP1103	BP1103	0.0333971	0.686735	0.468224	0.212562	0.525492	0.296763	0.0935827	-0.761397	0.103503	-0.764741	Q7VZ36	Probable short chain dehydrogenase
BP1104	prfB	0.9918	0.00352348	0.0536272	-0.447682	1.11804e-07	-1.79349	6.67145e-07	-1.41188	6.23222e-07	-1.30487	Q7VZ35	Peptide chain release factor 2 (RF-2)
BP1105	recJ	0.428061	0.259609	0.257051	0.25424	0.800502	-0.113209	0.00642733	-0.962195	0.0557404	-0.577742	Q7VZ34	Single-stranded-DNA-specific exonuclease (EC 3.1.-.-)
BP1106	BP1106	0.0714542	0.712824	0.697788	0.127831	0.905709	0.0796683	0.0161975	-1.18989	0.156886	-0.631972	Q7VZ33	Putative exported protein
BP1107	lolC	0.670306	-0.144961	0.137526	-0.286816	0.795444	0.106844	0.919583	0.040313	0.0889666	0.467933	Q7VZ32	Lipoprotein releasing system transmembrane protein
BP1108	lolD	0.988189	0.00786145	0.367009	-0.23919	0.343189	-0.432444	0.181409	-0.632071	0.879568	0.0667539	Q7VZ31	Lipoprotein-releasing system ATP-binding protein LolD (EC 7.6.2.-)
BP1109	BP1109	0.270169	0.531122	0.0120618	0.671366	0.528673	0.342288	0.0316673	1.02948	0.359963	0.514108	Q7VZ30	Putative deoxyribonuclease (EC 3.1.21.-)
BP1110	sphB3	0.57373	0.305335	0.292267	-0.348621	0.998243	0.0028294	0.162547	0.703273	0.334094	0.502364	Q7VZ29	Serine protease
BP1111	BP1111	0.0414608	2.87493	0.212651	-5.09774	0.648755	1.00177	0.10221	2.60299	NA	NA	Q7VZ28	Uncharacterized protein
BP1112	bipA	8.5594e-25	-1.95628	1.41673e-44	-1.95335	2.26441e-10	-2.33149	0.000303313	-1.90437	2.67158e-14	-1.79175	Q7VZ27	Putative outer membrane ligand binding protein
BP1115	BP1115	0.777323	0.135705	0.0231963	0.637521	0.0476028	0.724594	0.501781	0.273244	0.000438152	1.30383	Q7VZ26	Probable hydrolase
BP1116	BP1116	0.438567	0.257582	0.0529672	0.393899	0.000620238	1.0696	0.00676419	0.958749	2.88495e-08	1.24314	Q7VZ25	POLIIIAc domain-containing protein
BP1117	greB	0.0181667	-0.745768	0.000485528	-0.710615	0.127423	-0.656899	0.778561	0.106219	0.537593	0.228246	Q7VZ24	Transcription elongation factor GreB (Transcript cleavage factor GreB)
BP1118	BP1118	0.0183398	-0.85371	3.56275e-05	-0.93071	4.61618e-05	-1.70595	0.000487524	-1.66882	9.52575e-06	-1.93229	Q7VZ23	Transposase
BP1119	fim2	9.0746e-06	-0.756841	3.40609e-10	-1.19221	3.71118e-15	-2.29998	0.000441468	-2.25892	1.23273e-33	-2.77588	P05788	Serotype 2 fimbrial subunit
BP1122	BP1122	0.0148594	1.93348	0.681577	0.248438	0.47519	-0.594542	0.951858	0.0675956	0.0465284	1.32348	Q7VZ20	AsnC-family transcriptional regulator
BP1123	BP1123	0.0479823	-0.565281	0.000231993	-0.753579	0.0506907	-0.727654	0.000138197	-1.37279	1.93529e-08	-1.94799	Q7VZ19	Putative membrane protein
BP1124	sucA	0.00319751	-0.548722	0.0055658	-0.418295	0.0047599	-0.826859	0.000418698	-0.803118	0.0130339	-0.505572	Q7VZ18	2-oxoglutarate dehydrogenase E1 component (EC 1.2.4.2)
BP1125	odhB	0.0181457	-0.545873	0.105487	-0.298459	0.00629861	-0.896586	4.24874e-12	-1.77429	7.0548e-08	-1.3257	Q7VZ17	Dihydrolipoyllysine-residue succinyltransferase component of 2-oxoglutarate dehydrogenase complex (EC 2.3.1.61) (2-oxoglutarate dehydrogenase complex component E2)
BP1126	odhL	0.000714396	-0.778002	0.0183134	-0.42286	0.00104891	-1.07405	0.000170582	-0.997206	4.41195e-12	-1.61593	Q7VZ16	Dihydrolipoyl dehydrogenase (EC 1.8.1.4)
BP1127	BP1127	0.0229629	-0.786931	0.00221072	-0.66879	3.848e-05	-1.78805	0.0727461	-1.28123	0.000189477	-1.44302	Q7VZ15	Uncharacterized protein
BP1129	BP1129	1.2427e-05	-1.72889	2.511e-07	-1.21526	0.184389	-0.552017	0.0153624	-1.11614	0.794515	-0.119963	Q7VZ13	LysR-family transcriptional regulator
BP1131	BP1131	0.549139	-0.415769	0.0465191	-0.71273	0.541279	0.332115	0.951309	-0.0488901	0.883128	0.098598	Q7VZ12	Putattive exported protein
BP1132	BP1132	0.696055	0.370745	0.19195	-0.738376	0.26227	-1.01136	0.951917	0.0764468	0.766653	0.367917	Q7VZ11	Probable short-chain dehydrogenase
BP1136	fecI	1.48294e-09	-4.94667	6.58465e-26	-4.45046	5.8202e-13	-5.04843	0.111374	-0.884968	0.0035896	1.20712	Q7VZ10	ECF-family sigma factor
BP1137	fecR	0.0654643	-1.14502	1.44213e-06	-1.75974	0.0464475	-1.41918	0.261417	-0.758271	0.0430473	-1.30842	Q7VZ09	Putative signal transduction protein
BP1138	bfrH	0.00598576	-1.96832	0.000901114	-1.06499	2.29018e-05	-2.69768	0.947134	-0.0481826	0.0157819	1.08613	Q7VZ08	Putative ferric siderophore receptor fhuA like
BP1139	BP1139	0.0239551	-8.91768	1.7266e-06	-8.76033	0.00588998	-2.32762	0.328485	0.840762	0.0199623	1.61338	Q7VZ07	Putative iron uptake protein
BP1143	trpS	0.764441	-0.116486	0.0319676	-0.441823	0.0324999	-0.822117	0.16361	-0.633973	0.840754	-0.0647479	Q7VZ05	Tryptophan--tRNA ligase (EC 6.1.1.2) (Tryptophanyl-tRNA synthetase) (TrpRS)
BP1144	tex	0.454828	-0.207855	5.20425e-05	-0.633415	1.74075e-06	-1.49022	7.73317e-10	-2.03542	4.81346e-10	-2.33378	Q45388	Protein tex
BP1145	BP1145	0.0150944	0.574511	0.290201	-0.202189	0.368406	-0.326157	0.273011	-0.463875	0.0808718	0.474016	Q7VZ04	Probable ATP-dependent helicase
BP1146	BP1146	0.219472	-0.317681	0.358378	-0.169701	0.00146253	-1.07396	0.000275463	-1.00693	0.00018641	-0.894232	Q7VZ03	Outer membrane protein assembly factor BamD
BP1147	rluD	0.607588	0.164087	0.00276178	-0.619447	0.825378	-0.0914769	0.614471	-0.20759	0.521223	0.182326	Q7VZ02	Pseudouridine synthase (EC 5.4.99.-)
BP1148	BP1148	0.00824848	0.865424	0.859095	0.0535363	0.237042	0.525131	0.862485	-0.0949665	0.670126	0.195388	Q7VZ01	Polyphenol oxidase
BP1149	phbC	1.02381e-06	1.14388	2.55974e-21	1.61422	1.39044e-11	1.96389	4.83778e-16	2.22151	5.97228e-20	2.02139	Q7VZ00	Poly-beta-hydroxybutyrate polymerase (EC 2.3.1.-)
BP1151	BP1151	0.414147	0.282079	0.000129121	0.643927	0.160833	0.474756	0.0259369	0.706684	1.88783e-07	1.31001	Q7VYZ8	Uncharacterized protein
BP1152	BP1152 IRP1-3	0.000518222	-0.92861	9.22831e-06	-0.811747	2.02148e-05	-1.39602	0.0126863	-0.669495	0.422449	0.190516	Q7VYZ7	Putative exported protein
BP1153	BP1153	0.00595373	-0.928205	1.70093e-12	-1.59979	2.76489e-09	-2.28461	0.633849	-0.223852	0.692024	0.117494	Q7VYZ6	Putative exported protein
BP1154	BP1154	0.133106	-0.574919	1.08969e-06	-1.11658	0.0128227	-1.29612	0.448201	0.260204	0.026036	0.608579	Q7VYZ5	Putative membrane protein
BP1155	BP1155	0.0012947	-1.09494	0.0175095	-0.528296	1.23467e-05	-2.0376	0.497326	0.384976	0.000162988	1.20794	Q7VYZ4	Putative regulatory protein
BP1156	BP1156	0.0367977	-0.791954	0.24982	-0.292485	0.131823	-0.667657	0.869052	0.0802702	0.396838	0.318691	Q7VYZ3	Conserved hypotheticals protein
BP1158	BP1158	0.124623	0.996859	0.00138472	1.08957	1.33093e-05	1.83439	0.923855	0.0902188	0.00429014	1.45462	Q7VYZ2	Putative dioxygenase
BP1159	BP1159	0.649537	0.499218	0.679878	-0.289135	0.0801482	-2.34467	0.501969	-1.09592	0.0899502	-6.87898	Q7VYZ1	Putative 2-pyrone-4,6-dicarboxylic acid hydrolase
BP1160	BP1160	0.97284	-0.0424642	0.396762	-0.512397	0.0492509	-2.0099	0.0267978	-8.1776	0.273849	-1.21012	Q7VYZ0	Putative lipoprotein
BP1161	BP1161	0.929294	-0.144732	0.528994	-0.418719	0.130935	-1.67627	0.0184342	-8.34368	0.0241677	-7.62411	Q7VYY9	Putative racemase
BP1162	BP1162	0.563719	-0.694597	0.897129	-0.0863452	0.104269	1.04525	0.995658	-0.0067992	0.123287	-1.5811	Q7VYY8	Probable LysR-family transcriptional regulator
BP1163	BP1163	0.0619922	1.15555	0.049923	-1.15289	0.850644	0.145396	0.284581	-0.931992	0.0181763	1.27731	Q7VYY7	Probable short-chain dehydrogenase
BP1164	BP1164	0.980655	-0.0222013	0.0108786	-1.25659	0.42449	0.542936	0.0374445	1.17696	0.357905	-0.718176	Q7VYY6	Putative membrane protein
BP1165	BP1165A	0.552002	-5.63467	0.134544	-5.57913	0.305189	-5.43282	0.493345	-5.04548	0.503194	-4.41473	Q7VYY5	Sodium/solute symporter
BP1165	BP1165	0.952191	0.0373821	1.15306e-08	-1.53297	0.431664	-0.498005	0.449491	-0.533318	0.448083	-0.45937
BP1166	ldcA	0.662658	-0.168119	0.068928	-0.395722	0.00566634	-1.05136	0.0310699	-0.847274	0.0722153	-0.618457	Q7VYY3	Putative muramoyltetrapeptide carboxypeptidase (EC 3.4.17.13)
BP1167	BP1167	0.529277	0.343362	0.673062	0.134839	0.25056	0.516356	0.826427	0.127222	0.960829	-0.0296201	Q7VYY2	Putative adolase
BP1168	BP1168	9.95252e-06	1.2051	2.22187e-07	0.968242	8.62698e-06	1.39715	0.00510257	1.15913	8.51802e-05	1.16651	Q7VYY1	LysR-family transcriptional regulator
BP1169	BP1169	0.00358738	-9.5485	0.838944	0.104031	0.0865464	0.967747	0.053349	1.24509	0.692026	-0.358346	Q7VYY0	Putative oxidoreductase
BP1170	BP1170	0.0275917	-8.8377	0.101412	-1.0704	0.136456	-1.64902	0.119998	1.47329	0.364419	0.937493	Q7VYX9	Putative exported protein
BP1171	BP1171	0.992617	0.014814	0.449248	-0.557099	0.0589631	1.25201	0.958625	0.0665417	0.434237	-1.22034	Q7VYX8	Uncharacterized protein
BP1174	BP1174	0.623425	0.240091	0.208262	0.313148	0.0957735	-0.706673	5.15483e-07	-2.15192	0.000105621	-1.26402	Q7VYX7	Uncharacterized protein
BP1175	BP1175	0.0945408	0.519317	1.70869e-06	0.795687	0.0959013	-0.635351	3.72165e-06	-1.52294	9.24212e-07	-1.3679	Q7VYX6	Putative exported protein
BP1176	astE	0.0398569	-0.702101	0.0828338	-0.388999	0.0435684	-0.797654	0.0578797	-0.759678	0.126281	-0.677403	Q7VYX5	Putative succinylglutamate desuccinylase (EC 3.1.-.-)
BP1178	BP1178	0.879521	0.106888	0.239912	-0.410092	0.796701	0.168474	0.0859361	0.951222	0.441688	0.48621	Q7VYX4	Putative membrane protein
BP1180	BP1180	0.749859	0.111098	0.272195	-0.269653	0.077044	-0.698343	0.577154	-0.249276	0.834014	-0.0836092	Q7VYX3	LysR-family transcriptional regulator
BP1181	glnQ	0.151708	0.393495	0.0276636	0.397932	0.641685	-0.176559	0.971226	-0.0153286	0.528335	0.176875	Q7VYX2	Amino acids ABC transporter, ATP-binding protein
BP1182	BP1182	0.640975	0.389418	0.853849	-0.104973	0.924552	-0.0814091	0.0743871	-2.32812	0.204573	0.870475	Q7VYX1	Amino acids ABC transporter, permease protein
BP1183	BP1183	0.0785748	1.18916	0.480446	0.396458	0.0241278	-2.79386	0.484673	0.56722	0.455884	0.585425	Q7VYX0	Amino acids ABC transporter, permease protein
BP1184	BP1184	0.343762	-0.762559	0.50459	0.26238	0.532248	-0.447333	0.620043	0.315848	0.977774	0.0196131	Q7VYW9	Probable solute-binding protein
BP1185	aspC	0.0714542	-1.24311	0.99003	-0.00517557	0.750626	0.198482	0.00142885	1.28393	0.245632	-0.670274	Q7VYW8	Aminotransferase (EC 2.6.1.-)
BP1186	BP1186	0.102904	-0.949237	0.188534	-0.434057	0.162897	-0.834123	7.15412e-07	-10.5553	0.00371685	-1.49789	Q7VYW7	Putative aldolase
BP1188	BP1188	0.00924048	-1.14596	0.0414227	-0.962316	0.10775	-0.727357	0.0017701	-1.40992	9.58178e-06	-2.04975	Q7VYW6	Uncharacterized protein
BP1188	BP1188A	0.330108	0.488207	0.045785	0.538428	0.627494	-0.288244	0.551466	-0.241562	0.00181785	-1.24502
BP1189	BP1189 nlpE?	0.676722	-0.173093	0.0481708	0.446227	0.498007	-0.3743	5.50181e-05	-1.2402	1.1055e-09	-1.84023	Q7VYW4	Lipoprotein
BP1190	BP1190	0.243761	1.20112	0.490733	-0.612021	0.166828	1.2909	0.157471	-7.02628	0.15495	-6.39474	Q7VYW3	Alkyl hydroperoxide reductase AhpD (EC 1.11.1.15)
BP1191	BP1191	6.84427e-05	1.24086	0.546371	-0.178042	0.957836	-0.0306855	0.00742308	1.00358	0.003208	1.00828	Q7VYW2	Putative RNA polymerase sigma factor
BP1192	BP1192	0.813621	-0.148799	0.000321575	0.864159	0.401459	0.464442	0.915229	-0.0613757	0.597916	0.213411	Q7VYW1	Putative exported protein
BP1193	BP1193	0.00323145	1.38202	4.86096e-09	1.66731	0.0187615	1.13266	0.220583	-0.814094	0.572739	0.279751	Q7VYW0	Uncharacterized protein
BP1194	BP1194	0.346445	-0.410339	0.467421	-0.19826	0.420552	-0.361248	0.158346	-0.648565	0.820311	-0.0932755	Q7VYV9	Nudix hydrolase domain-containing protein
BP1195	BP1195	0.461193	0.425179	0.498361	0.218077	0.355108	0.482118	0.0463752	-1.25543	0.0594419	-1.1563	Q7VYV8	Ferredoxin
BP1196	BP1196	0.211266	-0.490722	0.191875	-0.302399	0.889631	-0.0665723	0.754897	-0.131269	0.636052	-0.180958	Q7VYV7	Putative exported protein
BP1197	btr	0.645838	-0.181093	0.822105	0.0576229	0.46739	0.284985	0.424964	-0.257939	0.264108	-0.287181	Q08530	Transcriptional regulatory protein btr
BP1198	clpB	5.06206e-31	-2.3544	0.528994	0.109719	0.207274	0.399907	0.394522	0.239219	0.210374	0.2559	Q7VYV6	Chaperone protein ClpB
BP1201	tcfA	3.34896e-06	-0.873904	3.86686e-18	-1.1592	2.11534e-15	-2.39033	7.20541e-06	-2.39587	2.01527e-36	-2.79688	Q79GX8	Tracheal colonization factor
BP1202	BP1202	2.09702e-09	-1.34294	8.88503e-17	-1.36175	4.07882e-10	-1.85857	0.010299	-1.14553	2.40194e-11	-1.8875	Q7VYV5	TetR-family transcriptional regulator
BP1203	BP1203	0.737789	-0.138792	1.22717e-07	-1.01192	0.00520001	-1.3733	0.913749	0.0523608	0.968966	-0.0169147	Q7VYV4	UPF0261 protein BP1203
BP1204	BP1204	0.446969	-0.312472	1.18925e-06	-1.07699	0.000111802	-1.79598	0.220688	-0.568597	0.474521	0.304646	Q7VYV3	PEP_hydrolase domain-containing protein
BP1205	BP1205	0.713036	-0.198665	0.0639733	-0.509914	0.279618	-0.616305	0.805125	0.213215	0.00522894	-1.67728	Q7VYV2	Uncharacterized protein
BP1206	BP1206	0.20808	-0.671649	0.214907	-0.365053	0.224056	-0.659391	0.479799	0.384936	0.218173	0.615678	Q7VYV1	LysR-family transcriptional regulator
BP1207	BP1207	0.998123	-0.00194927	0.114299	0.472869	0.0427062	0.907942	0.002333	1.35018	0.0125834	1.09744	Q7VYV0	N-acyl-D-glutamate deacylase (EC 3.5.1.82)
BP1208	BP1208	0.029359	-1.43502	1.55989e-05	-1.52279	0.0604269	-1.07661	0.00119553	-9.24073	0.128029	0.85861	Q7VYU9	Putative exported protein
BP1209	BP1209	0.0992016	-0.824454	9.12867e-10	-2.00816	5.07396e-11	-5.64661	0.969216	0.0258721	0.699841	0.222219	Q7VYU8	Probable oxidoreductase cysJ
BP1210	apbE	0.826353	-0.122862	2.66526e-09	-1.94203	2.57094e-07	-2.843	0.000996756	-1.97265	0.0191296	-1.26874	Q7VYU7	FAD:protein FMN transferase (EC 2.7.1.180) (Flavin transferase)
BP1211	BP1211	6.92512e-06	-1.91169	8.63091e-17	-2.29444	3.73371e-18	-5.60531	9.47544e-08	-2.58331	8.94937e-10	-2.94462	Q7VYU6	Putative exported protein
BP1212	BP1212	6.92512e-06	-3.068	3.98804e-12	-2.40737	2.47829e-09	-3.28308	0.0572749	-0.972846	0.266956	-0.518294	Q7VYU5	Putative exported protein
BP1213	BP1213	0.0291253	-1.2321	4.63621e-10	-2.3332	3.93411e-07	-3.14727	0.237642	-0.764827	0.504356	-0.375656	Q7VYU4	Putative membrane protein
BP1214	nodI	0.70548	-0.183573	0.057373	-0.517559	0.0963849	-0.815764	0.238528	-0.477816	0.737616	-0.142537	Q7VYU3	Nod factor export ATP-binding protein I (EC 7.6.2.-) (Nodulation ATP-binding protein I)
BP1215	nodJ	0.509189	0.434231	0.49949	-0.264247	0.0507634	-1.14377	0.886635	0.100314	0.388137	-0.56265	Q7VYU2	Transport permease protein
BP1216	BP1216	0.201388	-0.686125	0.897489	0.0441708	0.698138	-0.210002	0.487547	-0.337916	0.285675	0.48147	Q7VYU1	Putative membrane protein
BP1217	ccrB	0.665687	-0.246758	0.0659682	0.445299	0.987087	-0.0111292	0.438479	0.342644	0.320814	0.399629	Q7VYU0	Putative fluoride ion transporter CrcB
BP1218	BP1218	0.428442	0.27661	0.371543	0.211037	0.0666385	0.73328	0.963691	0.0207797	0.457322	-0.278595	Q7VYT9	Putative exported protein
BP1219	BP1219	0.327732	-0.351274	0.0276636	-0.519685	0.299416	-0.439326	0.0326001	-0.973727	0.0057032	-1.07641	Q7VYT8	Putative phytoene synthase
BP1220	BP1220	0.349661	-0.433457	0.000763921	-0.911798	0.536651	-0.292071	2.16552e-05	-2.5754	0.0194729	-1.02758	Q7VYT7	Putative phytoene synthase
BP1221	dadX	0.414327	-0.284242	0.273508	0.253653	0.939405	0.0387687	0.30396	0.359065	0.186284	0.413437	Q7VYT6	Alanine racemase (EC 5.1.1.1)
BP1222	BP1222	0.405646	0.246258	0.205401	0.244052	0.488805	-0.276858	0.834332	-0.0989781	0.153216	0.373208	Q7VYT5	Probable short-chain dehydrogenase
BP1223	BP1223	0.92674	0.0599884	1.94454e-05	0.964087	0.266642	0.515914	0.634178	-0.245738	0.508186	0.259173	Q7VYT4	Putative membrane protein
BP1225	BP1225	0.180018	-0.678585	0.615379	-0.178404	0.190424	0.607674	0.760446	0.171087	0.0791723	0.76906	Q7VYT3	Putative Ecf-type RNA polymerase sigma factor
BP1226	BP1226	0.850842	-0.114006	7.60387e-06	1.09732	3.45611e-11	3.17047	1.79151e-13	3.30904	7.2256e-31	3.93274
BP1227	radA	0.846714	0.0782221	0.83443	-0.0574024	0.813496	-0.106277	0.117703	-0.564652	0.966626	0.0146949	Q7VYT2	DNA repair protein RadA
BP1228	BP1228	0.918951	-0.0618472	0.00624421	-0.786641	0.671277	0.213889	0.0374445	0.83345	0.00789191	0.903	Q7VYT1	Probable membrane transporter protein
BP1229	BP1229	1.31709e-77	3.93401	1.51675e-250	5.91675	6.1608e-46	5.66636	1.09078e-65	4.45018	7.594e-80	4.23629	Q7VYT0	Putative exported protein
BP1230	norM	0.624963	-0.20449	3.37448e-05	0.804123	3.00424e-08	1.88584	1.01822e-07	1.90783	6.96329e-12	1.78582	Q7VYS9	Multidrug resistance protein
BP1231	BP1231	0.00476791	-0.778958	0.0561536	-0.381935	0.639449	-0.207938	0.491034	-0.273128	0.9688	-0.0136166	Q7VYS8	Putative membrane protein
BP1232	rpmE2	8.99608e-06	-0.998167	5.41714e-29	-1.98788	2.36004e-05	-1.53189	0.0309903	-0.957246	0.216998	-0.335741	Q7VYS7	50S ribosomal protein L31 type B
BP1233	BP1233	0.392274	-0.433731	0.833224	-0.0809179	0.248175	-0.567984	0.891092	0.0810804	0.893445	0.0640413	Q7VYS6	Tryptophan 2,3-dioxygenase (TDO) (EC 1.13.11.11) (Tryptamin 2,3-dioxygenase) (Tryptophan oxygenase) (TO) (TRPO) (Tryptophan pyrrolase) (Tryptophanase)
BP1234	BP1234	0.929294	0.0511991	0.440588	0.237094	0.351106	0.420992	0.146128	-0.672352	0.0154693	0.803593	Q7VYS5	Kynurenine formamidase (KFA) (KFase) (EC 3.5.1.9) (Arylformamidase) (N-formylkynurenine formamidase) (FKF)
BP1235	radC	0.652458	0.392816	0.00191986	1.10541	6.25844e-05	1.72459	0.96541	-0.0391618	0.284559	-1.03291	Q7VYS4	UPF0758 protein BP1235
BP1236	fkpB	0.0556463	0.515695	0.00119763	0.58621	0.0639964	0.663344	0.114658	0.506066	0.00327926	0.757746	Q7VYS3	Peptidyl-prolyl cis-trans isomerase (EC 5.2.1.8)
BP1237	ispH	0.332072	-0.314002	0.611851	-0.10879	0.0305732	-0.832505	0.0647247	-0.648803	0.660424	-0.168133	Q7VYS2	4-hydroxy-3-methylbut-2-enyl diphosphate reductase (HMBPP reductase) (EC 1.17.7.4)
BP1238	BP1238	0.563829	-0.221679	0.00211249	-0.645491	0.340356	-0.428794	0.231363	-0.469991	0.390228	-0.289115	Q7VYS1	Putative glutathione-S-transferase
BP1239	BP1239	0.896758	0.0764311	0.000929103	0.780026	0.0027488	1.25182	0.000230031	1.46344	2.9375e-05	1.55259	Q7VYS0	Uncharacterized protein
BP1240	BP1240	0.165755	-0.363506	0.163185	0.234284	0.188312	-0.439907	1.4173e-13	-2.15404	3.34125e-18	-2.23332	Q7VYR9	CobW C-terminal domain-containing protein
BP1241	BP1241	0.911008	-0.0422172	0.923947	0.0230798	0.0402304	-0.734994	2.28202e-08	-1.92299	2.89414e-15	-2.2165	Q7VYR8	Nitroreductase domain-containing protein
BP1242	BP1242	0.00205983	0.769793	0.239683	0.260342	0.0123093	0.80258	8.03891e-05	1.15452	7.72209e-18	2.04667	Q7VYR7	Probable LysR-family transcriptional regulator
BP1243	BP1243	0.0293743	-0.608175	0.00143339	-0.569096	0.00629861	-0.981587	0.484835	-0.29633	0.0386714	-0.594205	Q7VYR6	Segregation and condensation protein B
BP1244	BP1244	0.00144559	-0.80711	0.0127534	-0.464748	0.0159779	-0.880991	0.000381255	-1.19515	5.11662e-12	-1.99539	Q7VYR5	Pseudouridine synthase (EC 5.4.99.-)
BP1245	BP1245	2.55418e-10	-1.4772	2.56132e-14	-1.6398	7.88075e-13	-3.13975	0.000125233	-2.32317	5.08485e-11	-1.91008	Q7VYR4	Ribosome maturation factor RimP
BP1246	nusA	0.00151444	-0.62421	1.78168e-14	-1.11368	1.14412e-11	-2.20342	5.67079e-05	-2.18722	8.56761e-21	-2.32633	Q7VYR3	Transcription termination/antitermination protein NusA
BP1247	infB	0.0402736	-0.422507	4.77721e-07	-0.727358	8.59318e-06	-1.64396	1.26718e-09	-2.31538	1.3068e-22	-2.4425	Q7VYR2	Translation initiation factor IF-2
BP1248	rbfA	0.771649	0.0986787	0.12416	-0.379076	0.340356	-0.412102	0.641718	-0.169934	0.219914	-0.424085	Q7VYR1	Ribosome-binding factor A
BP1249	truB	0.00209897	-0.820329	2.99127e-07	-0.956053	0.058549	-1.19536	0.064443	-0.785871	0.406131	-0.317425	P65852	tRNA pseudouridine synthase B (EC 5.4.99.25) (tRNA pseudouridine(55) synthase) (Psi55 synthase) (tRNA pseudouridylate synthase) (tRNA-uridine isomerase)
BP1250	typA	0.0932349	-0.385573	1.63083e-06	-0.762504	0.00480932	-1.06406	0.388503	-0.48381	8.19018e-08	-1.47999	Q7VYR0	GTP-binding elongation factor
BP1251	BP1251	0.000687413	-0.822244	8.07692e-06	-0.70573	0.000106402	-1.26624	0.0829473	-1.24631	0.00012064	-1.02745	Q7VYQ9	Putative toxin
BP1252	BP1252	0.0702887	-0.466244	0.422283	0.146043	0.914587	0.0466645	0.0356391	0.564749	0.359962	0.251823	Q7VYQ8	Putative exported protein
BP1253	BP1253	0.0834142	0.543916	0.807922	0.0580622	0.97442	0.0165982	0.543726	-0.2338	0.24855	-0.398039	Q7VYQ7	Cytokinin riboside 5'-monophosphate phosphoribohydrolase (EC 3.2.2.n1)
BP1254	polA	0.152467	-0.365669	2.96536e-06	-0.777009	0.000263841	-1.22247	0.170299	-0.499999	0.00690011	-0.725514	Q7VYQ6	DNA polymerase I (EC 2.7.7.7)
BP1255	BP1255	0.798942	0.133853	0.744147	0.0985901	0.0922222	0.705519	0.00218562	1.15971	1.42285e-07	1.70411	Q7VYQ5	Putative membrane protein
BP1256	BP1256	0.610133	-0.292132	0.207144	-0.3718	0.146823	-0.716214	0.86754	-0.0871545	0.014662	-1.25477	Q7VYQ4	Putative carboxymethylenebutenolidase (EC 3.1.1.45)
BP1257	BP1257	0.807275	0.103242	0.699434	-0.105181	0.880651	-0.073637	0.133462	0.514246	0.500814	0.276492	Q7VYQ3	Putative membrane protein
BP1258	sdaA	0.876656	-0.0597997	0.0253694	0.417631	0.652038	0.178292	0.513128	0.213219	0.854809	-0.0584482	Q7VYQ2	L-serine dehydratase (EC 4.3.1.17)
BP1259	BP1259	0.805214	0.0747034	0.809862	0.0521795	0.28058	-0.393814	0.0206389	-0.894508	0.000320391	-0.948334	Q7VYQ1	Epoxyqueuosine reductase QueH (EC 1.17.99.6) (Queuosine biosynthesis protein QueH)
BP1260	glnE	0.00380768	0.742415	1.037e-05	0.814593	0.00244656	0.965948	0.121149	0.4853	0.066251	0.540466	Q7VYQ0	Bifunctional glutamine synthetase adenylyltransferase/adenylyl-removing enzyme (ATP:glutamine synthetase adenylyltransferase) (ATase) [Includes: Glutamine synthetase adenylyl-L-tyrosine phosphorylase (EC 2.7.7.89) (Adenylyl removase) (AR) (AT-N); Glutamine synthetase adenylyl transferase (EC 2.7.7.42) (Adenylyl transferase) (AT) (AT-C)]
BP1262	rho	0.0279177	-0.500087	0.00160269	-0.550595	3.14272e-05	-1.31263	0.101414	-0.503653	0.0522596	-0.510536	Q7VYP9	Transcription termination factor Rho (EC 3.6.4.-) (ATP-dependent helicase Rho)
BP1263	trxA	0.0344965	0.427177	0.564893	0.0974895	0.412922	-0.276063	0.525519	0.178319	0.317802	0.226746	Q7VYP8	Thioredoxin 1
BP1264	parE	0.42272	-0.221757	2.37906e-07	-0.869132	2.01723e-06	-1.60395	1.46369e-07	-1.62633	6.3706e-08	-1.43575	Q7VYP7	DNA topoisomerase 4 subunit B (EC 5.6.2.2) (Topoisomerase IV subunit B)
BP1265	BP1265	0.192099	-0.638225	0.0490811	-0.526745	0.00194469	-1.52544	4.60649e-05	-2.34243	0.0658096	-0.884829	Q7VYP6	Putative membrane protein
BP1266	parC	0.000354825	-0.875085	6.11636e-12	-1.16773	2.24709e-07	-1.727	4.79192e-12	-2.43223	1.89337e-10	-1.84644	Q7VYP5	DNA topoisomerase 4 subunit A (EC 5.6.2.2) (Topoisomerase IV subunit A)
BP1267	BP1267	0.0108032	-1.18038	3.30307e-06	-1.30394	0.153242	-0.696938	0.0113401	-1.34108	0.0099096	-1.33782	Q7VYP4	Putative membrane protein
BP1270	BP1270	0.475923	-1.31917	0.0646385	-1.79764	0.0849035	-6.80154	0.375996	-5.75438	0.245649	-5.84952	Q7VYP3	Putative glutathione S-transferase (EC 2.5.1.18)
BP1275	livM	0.939137	0.0468955	0.0310717	-0.556377	0.000605383	-1.88975	0.0215657	-1.4832	0.804708	-0.158187	Q7VYP0	High-affinity branched-chain amino acid transport system, permease protein
BP1277	livJ	0.879442	-0.0506712	0.0226988	-0.379004	0.0171723	-0.793062	0.923855	0.0355935	0.96776	0.0127463	Q7VYN8	Leu/ile/val-binding protein
BP1279	BP1279	0.19052	-0.491268	0.830425	0.0572222	0.469501	-0.302749	0.733129	-0.157539	0.119983	0.49492	Q7VYN7	Probable queuosine precursor transporter (Q precursor transporter)
BP1280	proC	0.730297	0.128705	0.447137	0.169025	0.479971	0.254006	0.158311	0.411675	0.0543467	0.54156	Q7VYN6	Pyrroline-5-carboxylate reductase (P5C reductase) (P5CR) (EC 1.5.1.2) (PCA reductase)
BP1281	ugpB	0.876656	-0.0474216	0.057599	-0.306009	0.0821692	-0.529715	0.0530892	-0.513428	3.81078e-05	-0.929706	Q7VYN5	Glycerol-3-phosphate-binding periplasmic protein
BP1282	ugpA	0.0504465	-0.956597	1.07341e-06	-1.51002	0.184897	-0.751344	0.338791	-0.591187	0.810448	0.150745	Q7VYN4	sn-glycerol-3-phosphate transport system, permease protein
BP1283	ugpE	0.57373	-0.310924	0.356049	-0.278594	0.13526	-0.776741	0.371446	0.457393	0.0696654	0.82712	Q7VYN3	sn-glycerol-3-phosphate transport system permease protein UgpE
BP1284	ugpC	0.915489	0.0572511	0.276565	-0.252359	0.505686	-0.347133	0.000418685	1.13657	0.121872	0.557726	Q7VYN2	sn-glycerol-3-phosphate import ATP-binding protein UgpC (EC 7.6.2.10)
BP1286	BP1286	0.440898	0.512852	0.0706172	0.716696	0.355565	-0.71625	0.869052	-0.139989	0.0538082	1.04407	Q7VYN0	Uncharacterized protein
BP1287	BP1287	0.0932349	-0.623756	0.818388	-0.0669795	0.963184	-0.0230699	0.648776	0.179276	0.789327	0.102336
BP1289	BP1289	0.696988	-0.306298	0.846331	-0.082637	0.819069	-0.144498	0.0885611	-1.24734	0.00609248	1.15526	Q7VYM9	Putative membrane protein
BP1290	BP1290	0.452243	0.267785	0.497003	0.155907	0.000475776	1.09695	0.0331908	0.71277	4.1302e-05	1.03693	Q7VYM8	DUF2384 domain-containing protein
BP1291	BP1291	0.0583471	0.674771	2.75599e-05	1.0749	0.00290375	1.06195	3.72059e-05	1.31903	7.16635e-10	1.58974	Q7VYM7	RES domain-containing protein
BP1292	BP1292	0.0182674	-1.19758	0.237978	-0.332107	0.800737	-0.137099	0.257265	0.507182	0.1797	0.544727	Q7VYM6	Putative exported protein
BP1294	psd	0.899866	0.06425	0.0175095	-0.640804	0.0109756	-1.11681	0.18773	-0.660525	0.000134455	-1.50975	Q7VYM4	Phosphatidylserine decarboxylase proenzyme (EC 4.1.1.65) [Cleaved into: Phosphatidylserine decarboxylase alpha chain; Phosphatidylserine decarboxylase beta chain]
BP1295	BP1295	0.00174632	-9.73481	0.224314	-0.632871	0.00417285	-3.31654	0.380423	-0.876855	0.285675	-1.01659	Q7VYM3	Uncharacterized protein
BP1296	BP1296	0.946241	-0.0521842	0.00336773	-1.08672	0.0156282	-1.39631	0.308651	-0.527425	0.000870869	-1.91669	Q7VYM2	Putative lipoprotein
BP1297	BP1297	0.472553	-0.419518	0.928784	-0.0311807	0.878391	0.0881087	0.208372	-0.667913	0.339638	-0.499223	Q7VYM1	Putative lipoate-protein ligase A
BP1298	BP1298	0.741491	-0.317766	0.487865	0.289248	0.588285	-0.379726	0.369584	-0.729015	0.930429	-0.0655485	Q7VYM0	Uncharacterized protein
BP1299	BP1299	0.980375	0.0174585	0.383087	0.259204	0.072595	0.828772	0.599536	0.249082	0.0283006	0.812968	Q7VYL9	Putative acetyltransferase
BP1300	BP1300	0.0239113	-1.02128	0.646204	-0.133626	0.0715954	-0.860736	0.098779	-0.6994	0.61451	-0.200639	Q7VYL8	Putative glutathione transferase (EC 2.5.1.18)
BP1301	BP1301	0.590639	0.370147	0.164082	0.44962	0.0695379	1.1167	0.460731	0.389689	0.000222905	1.27612	Q7VYL7	Glutathione peroxidase
BP1302	BP1302	0.0185501	1.10154	1.28567e-17	2.19273	3.48898e-06	2.03093	4.99168e-07	1.62127	0.000205958	1.25047	Q7VYL6	Putative exported protein
BP1304	BP1304	0.106441	0.79005	9.02726e-11	1.4911	1.03771e-07	2.09681	0.0180534	1.07088	3.17147e-08	1.84832	Q7VYL5	TPR_REGION domain-containing protein
BP1305	BP1305	1.74282e-06	0.952754	6.31806e-21	1.52905	7.03252e-06	1.54348	0.17763	0.462179	0.000639369	0.667144	Q7VYL4	Uncharacterized protein
BP1306	arsC	0.000259935	0.946834	0.019409	0.47813	0.0142375	0.860168	0.325563	0.346971	0.000293745	0.892849	Q7VYL3	Arsenate reductase (EC 1.20.4.1)
BP1307	BP1307	0.946241	0.0508858	0.0356687	0.629019	0.28058	0.532761	0.163755	0.627643	0.000401283	1.29059	Q7VYL2	Putative bacterioferritin comigratory protein
BP1311	BP1311	0.00459933	1.0092	0.00418567	0.630452	0.0769977	0.70106	0.387035	0.431457	0.000113915	1.22149	Q7VYL1	Putative membrane protein
BP1313	BP1313	0.869663	-0.288312	0.0557115	1.03156	0.000735463	1.94631	0.00650926	2.10725	0.174143	1.13927	Q7VYL0	Uncharacterized protein
BP1314	BP1314	0.549788	-0.532875	1.36992e-05	1.36944	2.75388e-09	2.30489	6.42923e-07	2.08228	0.00314642	1.1962	Q7VYK9	Putative exported protein
BP1315	BP1315	0.225035	0.499886	0.00143591	0.667462	0.000331399	1.32612	0.000868389	1.07998	0.113894	0.515336	Q7VYK8	Universal stress family protein
BP1318	BP1318	0.992967	0.00980945	9.70831e-10	1.93607	0.49185	0.496584	0.000543745	1.46209	9.20682e-06	1.66118	Q7VYK7	Putative membrane protein
BP1319	BP1319	0.00307802	1.54117	5.94697e-27	2.61288	0.0321613	1.09022	0.00239807	1.17776	5.8222e-07	1.26024	Q7VYK6	GntR-family transcriptional regulator
BP1320	BP1320	0.0125217	1.19739	1.39772e-14	1.96494	0.0121432	1.13136	1.83358e-06	1.33965	1.22079e-05	1.09354	Q7VYK5	Pyridoxal phosphate homeostasis protein (PLP homeostasis protein)
BP1321	pdxK	0.0531592	0.979232	4.00281e-27	2.42784	0.113792	0.777684	0.00469388	0.950964	0.0111016	0.813174	Q7VYK4	Pyridoxine/pyridoxal/pyridoxamine kinase (PN/PL/PM kinase) (EC 2.7.1.35) (B6-vitamer kinase)
BP1323	BP1323	0.229825	0.787816	0.0203123	0.912574	0.000412147	1.84658	0.00284545	1.62935	1.75996e-07	2.49849	Q7VYK3	Probable alpha amylase
BP1326	BP1326	0.677321	0.595061	0.460733	0.533851	0.595809	0.683554	0.994231	0.0207662	0.190056	-6.16774	Q7VYK2	Malto-oligosyltrehalose trehalohydrolase (MTHase) (EC 3.2.1.141) (4-alpha-D-((1->4)-alpha-D-glucano)trehalose trehalohydrolase) (Maltooligosyl trehalose trehalohydrolase)
BP1327	glgX	0.156857	1.31353	0.902664	-0.0994543	0.316541	0.92086	0.180457	-6.85056	0.14184	1.527	Q7VYK1	Probable glycosyl hydrolase
BP1328	glgB	0.456647	0.730325	0.961845	-0.0398358	0.0463845	1.48581	0.414927	1.0032	0.0892236	1.50897	Q7VYK0	1,4-alpha-glucan branching enzyme GlgB (EC 2.4.1.18) (1,4-alpha-D-glucan:1,4-alpha-D-glucan 6-glucosyl-transferase) (Alpha-(1->4)-glucan branching enzyme) (Glycogen branching enzyme) (BE)
BP1329	BP1329	0.20921	-1.25363	0.993572	0.00459838	0.239959	0.804883	0.317974	-1.53795	0.571046	-0.589829	Q7VYJ9	Alpha-glucosidase
BP1334	BP1334	0.182206	-7.59474	0.00321634	-7.38446	0.992622	-0.014573	0.308657	-6.11277	0.310682	1.21458	Q7VYJ7	Peptidase_S9 domain-containing protein
BP1335	BP1335	0.491462	0.74805	0.940022	0.0574235	0.00118465	2.15073	0.192457	-6.7655	0.885668	-0.273813	Q7VYJ6	Uncharacterized protein
BP1339	BP1339	0.354582	-6.69192	0.00350533	2.10652	0.209933	-5.97017	0.435908	-5.39911	0.276577	-5.69085	Q7VYJ5	Cardiolipin synthase B (CL synthase) (EC 2.7.8.-)
BP1340	BP1340	0.190742	1.80228	0.358863	0.932065	0.316097	1.27632	0.411444	-5.54297	0.237457	-5.93136	Q7VYJ4	Endo/exonuclease/phosphatase domain-containing protein
BP1342	BP1342	0.600684	-0.642108	0.831757	0.12271	0.0200595	1.26682	0.18773	0.861813	0.815493	0.179529	Q7VYJ3	PadR domain-containing protein
BP1344	BP1344	0.202721	-0.64417	0.62843	-0.137903	0.198994	-0.619255	0.133462	-0.770258	0.0976596	0.75057	Q7VYJ2	Autotransporter
BP1345	BP1345	0.116009	0.479066	0.00346942	-0.590869	0.100141	-0.657982	0.923855	-0.045784	0.479848	-0.293516	Q7VYJ1	Uncharacterized protein
BP1346	BP1346	0.959996	0.0217546	3.55294e-07	-1.02778	0.000914832	-1.2626	0.0860564	-0.667592	0.00136592	-1.29219	Q7VYJ0	LysR-family transcriptional regulator
BP1347	BP1347	0.176977	0.866647	0.235336	0.45935	0.169838	-1.0358	0.394522	0.654024	0.426611	-0.780897	Q7VYI9	Putative reductase
BP1348	citE	0.0411249	0.826054	0.700714	0.118684	0.859174	0.10128	0.00194091	1.50152	0.655274	0.251537	Q7VYI8	Putative citrate lyase beta chain (EC 4.1.3.6)
BP1349	BP1349	0.000596673	-1.55587	0.00357324	-0.709793	0.872408	0.0824084	0.340278	-0.504188	0.119551	-0.699517	Q7VYI7	Putative GntR-family transcriptional regulator
BP1350	BP1350	0.929294	-0.143684	0.183418	-0.960536	0.165786	1.03538	0.129528	-7.16207	0.532297	0.737002	Q7VYI6	Putative acetyl-CoA synthetase
BP1352	BP1352	0.285542	-7.04539	0.767208	-0.392099	0.0537713	-7.25222	0.478502	-5.14945	0.0297326	2.80181	Q7VYI5	Uncharacterized protein
BP1353	BP1353	0.181908	-7.59085	0.922335	-0.0922771	0.481973	-1.20623	0.96799	0.0882992	0.421871	1.17796	Q7VYI4	Uncharacterized protein
BP1354	BP1354	0.675028	-0.532005	0.451213	0.387385	0.783673	-0.258347	0.000236177	2.45857	0.299114	1.02392	Q7VYI3	Putative exported protein
BP1355	BP1355	0.916748	-0.0645472	0.765671	-0.088263	0.506684	-0.375013	0.770723	0.123178	0.504141	-0.261178	Q7VYI2	Probable LacI-family transcriptional regulator
BP1356	leuD	0.325949	-0.306142	0.0136059	-0.472146	0.912749	0.047328	0.231358	0.335282	0.456123	0.199325	Q7VYI1	3-isopropylmalate dehydratase small subunit 1 (EC 4.2.1.33) (Alpha-IPM isomerase 1) (IPMI 1) (Isopropylmalate isomerase 1)
BP1358	BP1358	0.096727	0.858206	0.0659682	0.46022	0.000795166	1.21995	8.53587e-10	1.99379	0.00513045	1.01573	Q7VYI0	Putative exported protein
BP1359	BP1359	0.0226556	1.0979	9.81296e-11	1.5518	0.209684	0.526142	0.0196812	0.927054	5.9337e-08	1.69374	Q7VYH9	Putative mandelate racemase
BP1360	BP1360	0.992658	0.00525583	1.7102e-05	0.925006	0.303902	0.436017	0.000324363	1.21567	5.11694e-07	1.50749	Q7VYH8	2-dehydropantoate 2-reductase (EC 1.1.1.169) (Ketopantoate reductase)
BP1362	BP1362	9.2986e-08	-1.2437	8.97856e-19	-1.60788	0.0250705	-1.01974	0.979627	-0.0267659	5.83324e-09	-2.34136	Q7VYH7	Putative amino-acid ABC transporter, ATP-binding protein
BP1363	BP1363	8.67849e-17	-2.29145	1.91669e-22	-2.19874	0.000489324	-1.47367	0.106593	-0.689189	3.13182e-12	-3.7512	Q7VYH6	Putative amino-acid ABC transporter, permease protein
BP1364	BP1364	3.14749e-16	-1.6258	5.66082e-25	-1.68966	9.64501e-06	-1.56556	2.25396e-06	-1.61162	1.53611e-06	-1.30538	Q7VYH5	Putative amino-acid ABC transporter, periplasmic amino acid-binding protein
BP1365	BP1365	0.362856	-0.827853	8.14578e-09	-9.3518	0.0231004	-1.83854	0.000335041	-9.589	3.56998e-05	-9.33805	Q7VYH4	Transposase for IS1663
BP1366	flhB	0.931057	0.0971318	0.600823	-0.286723	0.766597	-0.256545	0.926462	0.0964697	0.636305	0.360756	Q7VYH3	Flagellar biosynthetic protein FlhB
BP1370	BP1370	0.647077	0.366253	0.360319	0.406515	0.050648	1.05683	0.073857	0.947122	0.0533744	1.14597	Q7VYH2	Uncharacterized protein
BP1371	flgM	0.511876	0.507027	0.00382437	1.01482	0.999338	0.00171072	0.914926	-0.096733	0.693009	-0.302245	Q7VYH1	Negative regulator of flagellin synthesis
BP1372	flgA	0.51178	0.415982	0.0537481	0.621515	0.933905	0.0546893	0.162547	0.73877	0.358266	0.447116	Q7VYH0	Flagella basal body P-ring formation protein FlgA
BP1373	flgB	0.953453	0.170993	0.0275277	1.5966	0.174353	-6.1594	0.346352	-5.90044	0.300512	-5.54031	Q7VYG9	Flagellar basal body rod protein FlgB
BP1374	flgC	0.32464	1.70248	0.146528	-5.50044	0.975536	-0.0765014	0.154571	2.30929	0.306419	-5.50712	Q7VYG8	Flagellar basal-body rod protein FlgC
BP1375	flgD	0.199066	-7.49051	0.0725627	1.21273	0.500521	0.750333	0.682077	0.596237	0.705536	0.562013	Q7VYG7	Basal-body rod modification protein FlgD
BP1376	flgE	0.0226556	-8.93066	0.0220143	-1.62636	0.22328	0.818392	0.46068	-0.899515	0.503119	-0.701223	Q7VYG6	Flagellar hook protein FlgE
BP1377	flgF	0.993734	-0.0115806	0.181792	0.703345	0.00430169	1.68172	0.868931	0.206517	0.87568	-0.220722	Q7VYG5	Flagellar basal body protein
BP1378	flgG	0.184851	-7.56677	0.377919	0.683535	0.0432325	-7.21499	0.154185	-7.01378	0.874326	-0.304221	Q7VYG4	Flagellar basal-body rod protein FlgG (Distal rod protein)
BP1379	flgH	0.696119	0.692667	0.0191166	-6.77948	0.906902	-0.188434	0.103191	2.05863	0.310964	1.49952	Q7VYG3	Flagellar L-ring protein (Basal body L-ring protein)
BP1380	flgI	0.335676	1.1581	0.0667341	-1.77549	0.574558	0.635642	0.000677162	2.53388	0.174156	-6.26821	Q7VYG2	Flagellar P-ring protein (Basal body P-ring protein)
BP1381	flgJ	0.270978	-7.11612	0.0171395	1.63264	0.415476	0.89181	0.196348	1.60699	0.267248	-5.73776	Q7VYG1	Peptidoglycan hydrolase (EC 3.2.1.-)
BP1382	flgK	0.73476	-0.393751	0.845596	0.0998646	0.0293572	1.23704	0.455241	0.700164	0.348347	0.781254	Q7VYG0	Flagellar hook-associated protein 1 (HAP1)
BP1383	flgL	0.801654	-0.298456	0.0812381	-1.04459	0.222681	0.826323	0.0283613	1.56104	0.210374	0.91506	Q7VYF9	Flagellar hook-associated protein 3
BP1385	tar	0.769489	0.263756	0.417267	0.329099	0.410417	-0.593901	0.0014874	1.66241	0.157523	0.78074	Q7VYF7	Methyl-accepting chemotaxis protein II
BP1388	BP1388	0.000991235	-3.52818	0.0055658	2.46683	0.00849319	1.7648	1.07206e-05	-10.2204	0.67442	0.564425
BP1389	fliR	0.65583	-0.910466	0.0687062	1.08882	0.084384	-6.78045	0.488891	1.03209	0.0740958	2.23918	Q7VYF6	Flagellar biosynthetic protein FliR
BP1390	fliQ	0.226157	-7.33972	0.0967682	-2.13199	0.113397	-6.56175	0.181557	1.6875	0.430428	-4.82995	Q7VYF5	Flagellar biosynthetic protein FliQ
BP1391	fliP	0.0444307	1.49629	2.2423e-11	2.23265	0.000110118	2.2705	0.00322507	1.8753	0.302458	0.866629	Q7VYF4	Flagellar biosynthetic protein FliP
BP1392	fliO	0.285718	1.11775	0.654932	-0.374612	0.0959738	1.26901	0.737367	-0.60408	0.660424	0.530638	Q7VYF3	Flagellar protein
BP1393	fliN	0.435164	-1.39557	0.861632	-0.139558	0.0277442	-7.4685	0.00766487	2.06406	0.244742	1.05898	Q7VYF2	Flagellar motor switch protein FliN
BP1394	fliM	0.549443	-0.577996	0.64258	0.19285	0.158445	0.771265	0.372822	-0.894301	0.0693375	1.05937	Q7VYF1	Flagellar motor switch protein FliM
BP1395	fliL	0.25237	1.07483	0.686296	0.297164	0.523908	0.594132	6.58357e-07	3.42587	0.395869	0.868351	Q7VYF0	Flagellar protein FliL
BP1399	fliJ	0.0286069	-8.82698	0.00574134	-3.01193	0.517053	0.674687	0.700607	-0.681839	0.0726933	-7.02719	Q7VYE9	Flagellar protein FliJ
BP1400	fliI	0.000559956	-3.62791	0.231987	-0.535828	0.840835	0.148407	0.579703	-0.586869	0.277644	-1.02107	Q7VYE8	Flagellum-specific ATP synthase FliI (EC 3.6.3.14)
BP1401	fliH	0.13162	-7.88431	0.815298	-0.194542	0.000373632	2.48342	0.318378	-6.05883	0.156659	1.72471	Q7VYE7	Flagellar assembly protein FliH
BP1402	fliG	0.508977	0.653436	0.333615	-0.64526	0.340862	-0.991634	0.86606	-0.24597	0.818493	-0.263188	Q7VYE6	Flagellar motor switch protein FliG
BP1403	fliF	0.302611	0.795532	0.246105	0.49908	0.84667	0.169097	0.468802	0.68266	2.00921e-05	2.22328	Q7VYE5	Flagellar M-ring protein
BP1404	fliE	0.506753	-5.92368	0.115542	-5.70443	0.40388	-4.88008	NA	NA	0.331592	-5.36333	Q7VYE4	Flagellar hook-basal body complex protein FliE
BP1405	BP1405	0.331387	1.67891	0.315721	1.18502	0.939067	0.176443	0.444098	-5.36021	0.307142	-5.50619	Q7VYE3	Uncharacterized protein
BP1406	BP1406	0.323524	-6.85923	0.151856	1.30971	0.114619	-6.55219	0.359379	-5.86847	0.009498	2.92198	Q7VYE2	Putative flagellar protein
BP1408	fliT	0.573571	0.799153	0.0264356	1.44123	0.572255	-0.749278	0.521451	0.771887	0.00362444	2.21801	Q7VYE1	Flagellar protein FliT
BP1409	fliS	0.441207	0.818796	0.00581052	1.32161	0.919109	-0.110568	0.126543	1.24077	0.0654464	1.29557	Q7VYE0	Flagellar secretion chaperone FliS
BP1410	fliD	0.270169	0.728287	0.991585	-0.00520294	0.00339147	-2.39512	0.986196	0.0140839	0.392315	-0.62556	Q7VYD9	Flagellar hook-associated protein 2 (HAP2) (Flagellar cap protein)
BP1411	flaG	0.738885	-0.716323	0.366923	-0.863703	0.655096	0.582603	0.568249	0.7029	0.811726	0.290519	Q7VYD8	Putative flagellar protein
BP1412	folC	0.155378	-0.440587	0.000622174	-0.703863	0.0165061	-0.870129	0.0284791	-0.740515	4.29113e-05	-1.262	Q7VYD7	FolC bifunctional protein [includes: folylpolyglutamate synthase and dihydrofolate synthase] (EC 6.3.2.17)
BP1413	BP1413	0.446277	0.299195	0.900864	-0.0350028	0.349315	-0.424771	0.603966	-0.203152	0.877793	0.0518345	Q7VYD6	SPOR domain-containing protein
BP1414	cvpA	0.201931	-0.493733	0.185751	-0.325639	0.639948	-0.20467	0.340396	-0.347567	0.153049	-0.466593	Q7VYD5	Colicin V production protein
BP1415	purF	0.0629769	-0.468797	0.0101073	-0.44772	0.00361763	-1.17922	0.000305187	-1.49123	6.96329e-12	-1.55116	Q7VYD4	Amidophosphoribosyltransferase (ATase) (EC 2.4.2.14) (Glutamine phosphoribosylpyrophosphate amidotransferase) (GPATase)
BP1416	dsbB	0.0654643	-0.855346	0.000537946	-0.972754	0.0176902	-1.1872	0.0661938	-1.10866	0.00116485	-1.84019	Q7VYD3	Disulfide bond formation protein B
BP1417	glnD	0.0619922	-0.46651	0.100995	-0.320903	0.015024	-0.831076	0.00914287	-0.770843	8.26331e-05	-1.07224	Q7VYD2	Bifunctional uridylyltransferase/uridylyl-removing enzyme (UTase/UR) (Bifunctional [protein-PII] modification enzyme) (Bifunctional nitrogen sensor protein) [Includes: [Protein-PII] uridylyltransferase (PII uridylyltransferase) (UTase) (EC 2.7.7.59); [Protein-PII]-UMP uridylyl-removing enzyme (UR) (EC 3.1.4.-)]
BP1418	map	0.696055	-0.119964	0.142517	-0.266275	0.0253344	-0.741675	0.052455	-0.633733	0.0213886	-0.583855	Q7VYD1	Methionine aminopeptidase (MAP) (MetAP) (EC 3.4.11.18) (Peptidase M)
BP1419	rpsB	1.23091e-05	-0.808277	7.20227e-12	-0.965272	1.15389e-06	-2.14171	0.00131963	-1.50207	1.62912e-16	-2.12482	Q7VYD0	30S ribosomal protein S2
BP1420	tsf	0.0183398	-0.492867	1.62018e-07	-0.770539	6.90221e-05	-1.83521	0.0192267	-1.22338	6.48312e-09	-2.05768	Q7VYC9	Elongation factor Ts (EF-Ts)
BP1421	pyrH	0.000547235	-0.813672	3.74286e-05	-0.688592	0.00124771	-1.32346	0.00351447	-0.957642	0.000189477	-1.07642	Q7VYC8	Uridylate kinase (UK) (EC 2.7.4.22) (Uridine monophosphate kinase) (UMP kinase) (UMPK)
BP1422	frr	0.250697	0.30183	0.578305	0.103982	0.000779319	-1.17644	0.0007096	-1.00659	6.20377e-08	-1.91711	Q7VYC7	Ribosome-recycling factor (RRF) (Ribosome-releasing factor)
BP1423	uppS	0.915185	0.0433565	0.000112985	-0.798293	0.349781	-0.40734	0.941587	-0.0358529	0.810448	0.0871557	Q7VYC6	Isoprenyl transferase (EC 2.5.1.-)
BP1424	cdsA	0.164722	-0.521457	0.613713	-0.133164	0.554425	-0.315128	0.125898	0.646142	0.149647	0.524389	Q7VYC5	Phosphatidate cytidylyltransferase (EC 2.7.7.41)
BP1425	dxr	0.605573	-0.204645	0.718867	-0.0894184	0.828951	0.117414	0.204882	-0.65122	0.678175	-0.188012	Q7VYC4	1-deoxy-D-xylulose 5-phosphate reductoisomerase (DXP reductoisomerase) (EC 1.1.1.267) (1-deoxyxylulose-5-phosphate reductoisomerase) (2-C-methyl-D-erythritol 4-phosphate synthase)
BP1426	BP1426 rseP	0.712742	-0.129424	0.074718	-0.344776	0.914123	-0.0635992	0.181557	0.420459	0.000142537	0.921282	Q7VYC3	Zinc metalloprotease (EC 3.4.24.-)
BP1427	BP1427	0.00595562	-0.487322	1.3795e-10	-0.891937	2.0964e-06	-1.34997	0.00669745	-0.976068	5.63226e-08	-1.08752	Q7VYC2	Outer membrane protein assembly factor BamA
BP1428	BP1428	0.640654	-0.127944	0.0224439	-0.371747	0.000743415	-1.01777	0.000234391	-1.04499	0.00575498	-0.609098	Q7VYC1	Putative outer membrane protein ompH
BP1429	lpxD	0.0358764	-0.455246	0.000290752	-0.579666	0.000153193	-1.36404	0.0334488	-0.889252	7.39573e-06	-1.19147	Q7VYC0	UDP-3-O-acylglucosamine N-acyltransferase (EC 2.3.1.-)
BP1430	fabZ	0.351825	0.267542	0.0421531	-0.369536	0.0014516	-1.10485	0.170171	-0.526857	0.00841973	-0.802332	Q7VYB9	3-hydroxyacyl-[acyl-carrier-protein] dehydratase FabZ (EC 4.2.1.59) ((3R)-hydroxymyristoyl-[acyl-carrier-protein] dehydratase) ((3R)-hydroxymyristoyl-ACP dehydrase) (Beta-hydroxyacyl-ACP dehydratase)
BP1431	lpxA	0.0602763	-0.49145	0.00165237	-0.563462	0.00764931	-0.933247	0.00306791	-1.00755	0.0101341	-0.804969	Q7VYB8	Acyl-[acyl-carrier-protein]--UDP-N-acetylglucosamine O-acyltransferase (UDP-N-acetylglucosamine acyltransferase) (EC 2.3.1.129)
BP1432	lpxB	0.244244	-0.307546	0.015068	-0.413944	0.00465525	-0.957485	0.21597	-0.465549	0.00101713	-1.01404	Q7VYB7	Lipid-A-disaccharide synthase (EC 2.4.1.182)
BP1433	rnhB	0.645743	0.18666	0.275817	-0.251219	0.0841839	-0.784853	0.00383162	-1.41503	0.399861	-0.363992	Q7VYB6	Ribonuclease HII (RNase HII) (EC 3.1.26.4)
BP1434	BP1434	0.0248528	0.571837	0.7079	0.0810795	0.960485	-0.0227496	0.295658	-0.373627	0.103911	-0.522338	Q7VYB5	Putative RNA methyltransferase
BP1435	BP1435	0.35759	-0.282968	0.0288836	-0.444779	0.141658	-0.509837	0.199553	-0.479307	0.000655545	-0.929328	Q7VYB4	Putative phosphoenolpyruvate synthase regulatory protein (PEP synthase regulatory protein) (PSRP) (EC 2.7.11.33) (EC 2.7.4.28) (Pyruvate, water dikinase regulatory protein)
BP1436	ppsA	0.185028	-0.388941	3.6147e-06	-0.717852	3.87208e-07	-1.61619	6.2926e-12	-1.70769	8.94937e-10	-1.30728	Q7VYB3	Phosphoenolpyruvate synthase (PEP synthase) (EC 2.7.9.2) (Pyruvate, water dikinase)
BP1437	BP1437	0.491487	0.36946	0.890501	-0.0500848	0.166183	-0.742995	0.000807246	-2.11916	0.0572642	-0.991826	Q7VYB2	Probable class-I glutamine amidotransferase
BP1438	BP1438	0.496799	0.3289	0.204429	0.345359	0.401062	-0.457586	0.505586	0.31702	0.00103599	1.33171	Q7VYB1	Putative membrane protein
BP1439	BP1439	0.992658	-0.00887162	0.971369	0.0197598	0.237117	0.653787	0.671907	0.325898	0.0466359	1.11167
BP1440	BP1440	0.486019	-0.220629	0.00191986	-0.555636	1.5921e-05	-1.50586	2.62797e-07	-1.93223	2.32209e-18	-2.26805	Q7VYB0	Putative membrane protein
BP1441	BP1441	0.154355	-0.498335	0.000182567	-0.861435	0.00551446	-1.00415	0.0472967	-0.769963	0.0485197	-0.804556	Q7VYA9	Probable membrane protein
BP1442	smpB	0.481958	-0.308123	0.0828967	-0.423469	0.325244	-0.476078	0.0539885	-0.924865	0.716116	0.151299	Q7VYA8	SsrA-binding protein (Small protein B)
BP1443	BP1443	0.983956	0.00999627	0.153585	0.317435	0.925219	0.0502708	0.44802	0.293391	0.934844	0.0350393	Q7VYA7	Polyketide_cyc domain-containing protein
BP1444	BP1444	0.0756243	0.966861	5.62176e-08	1.75035	4.35648e-07	2.3102	0.0944301	0.856691	4.17137e-09	2.20261	Q7VYA6	UPF0125 protein BP1444
BP1445	BP1445	0.408688	0.351143	0.790756	-0.0723523	0.00336168	1.20914	6.33295e-09	2.25215	1.04162e-09	1.97075	Q7VYA5	Probable acyl-CoA dehydrogenase
BP1446	BP1446	0.0422304	0.66572	0.00487484	0.623001	0.255936	0.514301	0.020782	0.917356	9.09138e-05	1.25089	Q7VYA4	Enoly-CoA hydratase
BP1447	mmsB	0.129818	0.715649	0.0408244	0.58244	0.0512582	0.896963	0.0144767	1.12611	0.0852416	0.820088	Q7VYA3	3-hydroxyisobutyrate dehydrogenase (HIBADH) (EC 1.1.1.31)
BP1448	BP1448	0.325754	0.816301	0.178418	0.590701	0.272637	0.705744	0.000100173	2.42589	0.0278255	1.65401	Q7VYA2	4HBT domain-containing protein
BP1449	BP1449	0.26298	-0.708352	0.147346	0.423516	0.286982	0.525382	0.187175	0.71043	0.771744	0.184113	Q7VYA1	Putative membrane protein
BP1450	BP1450	0.464199	-0.528858	0.00244284	-1.52322	6.97053e-06	-9.66504	4.30145e-05	-9.97056	0.00840949	-1.97797	Q7VYA0	Transposase
BP1451	talB	0.831993	0.0821282	0.181383	-0.412935	0.781849	-0.12699	0.927284	0.04085	0.735097	0.12116	Q7VY99	Transaldolase (EC 2.2.1.2)
BP1452	carA	0.368244	-0.231219	0.0126417	-0.418552	0.00124771	-1.10144	0.0416167	-1.03658	0.0711613	-0.50775	Q7VY98	Carbamoyl-phosphate synthase small chain (EC 6.3.5.5) (Carbamoyl-phosphate synthetase glutamine chain)
BP1453	carB	0.0185649	-0.491769	8.14332e-11	-0.960138	8.47418e-07	-1.65825	1.04129e-05	-1.81748	2.34275e-15	-1.91945	Q7VY97	Carbamoyl-phosphate synthase large chain (EC 6.3.5.5) (Carbamoyl-phosphate synthetase ammonia chain)
BP1455	gpmB	0.304825	0.356723	0.710673	-0.0967859	0.730368	-0.162944	0.47914	-0.311526	0.784503	-0.128503	Q7VY96	Probable phosphoglycerate mutase 2 (EC 5.4.2.1)
BP1456	BP1456	0.567683	-0.549755	0.292466	-0.488165	0.000439003	-8.82818	0.00751844	1.54623	0.511521	-0.600882	Q7VY95	LysR-family transcriptional regulator
BP1457	BP1457	0.310642	-1.67653	0.367438	0.564609	0.539602	0.625857	0.17284	1.45383	0.0696377	1.5443	Q7VY94	Probable ATP-binding component of ABC transporter
BP1458	BP1458	0.767042	-0.346815	0.0387054	-1.23523	0.90515	-0.121547	0.00255885	2.1218	0.70029	0.344516	Q7VY93	Probable permease component of ABC transporter
BP1462	aroC	0.912385	0.0450413	0.487865	0.131833	0.872408	0.0743582	0.104765	0.512103	0.00463957	0.685898	Q7VY92	Chorismate synthase (CS) (EC 4.2.3.5) (5-enolpyruvylshikimate-3-phosphate phospholyase)
BP1463	BP1463	0.0130192	0.690401	0.872469	-0.0425026	0.207035	0.473866	0.0412136	0.850799	0.0145375	0.774601	Q7VY91	Putative lipoprotein
BP1464	mobB	0.728071	-0.177973	0.0245196	0.511317	0.927181	0.0499293	0.0827367	0.693256	0.810508	0.11606	Q7VY90	Molybdopterin-guanine dinucleotide biosynthesis protein B
BP1465	moeA	0.944816	0.0258376	0.570665	0.10731	0.610281	0.20367	0.215361	0.359064	0.285675	0.296228	Q7VY89	Molybdopterin molybdenumtransferase (EC 2.10.1.1)
BP1466	mobA	0.757703	-0.133856	0.670709	0.100086	0.976206	0.0160983	0.891092	0.0642758	0.848394	0.088145	Q7VY88	Molybdenum cofactor guanylyltransferase (MoCo guanylyltransferase) (EC 2.7.7.77) (GTP:molybdopterin guanylyltransferase) (Mo-MPT guanylyltransferase) (Molybdopterin guanylyltransferase) (Molybdopterin-guanine dinucleotide synthase) (MGD synthase)
BP1467	BP1467	0.367333	0.288027	0.679878	0.100036	0.235761	0.423395	0.000573667	0.931519	0.00101053	0.849852	Q7VY87	Iron-sulfur cluster carrier protein
BP1468	BP1468	0.212119	0.431653	0.110941	0.389218	0.167414	0.5672	6.7018e-06	1.28932	0.000509201	1.00971	Q7VY86	Uncharacterized protein
BP1469	BP1469	0.0662237	0.744169	0.543772	0.181101	0.0790686	0.76048	0.361355	0.425821	3.76595e-09	1.78337	Q7VY85	Uncharacterized protein
BP1470	BP1470	0.956274	-0.0237804	0.656234	0.0984624	0.128122	0.575065	0.387035	0.312758	0.0774749	0.465178	Q7VY84	Putative iron-sulfur binding protein
BP1471	BP1471	0.900429	0.0693322	0.0350764	0.499757	0.447664	0.361741	0.130596	0.625517	0.00183872	1.07391	Q7VY83	Uncharacterized protein
BP1472	fdhA	0.655156	-0.173287	0.0173155	-0.512109	0.161549	0.513872	0.0931743	0.536013	0.0793785	0.535387	Q7VY82	Formate dehydrogenase large subunit (EC 1.2.1.2)
BP1474	BP1474	0.021097	1.27143	0.744789	-0.151693	0.800502	-0.218282	0.873296	0.13548	0.898988	0.109894	Q7VY81	Putative lipoprotein
BP1475	fdhC	0.610842	0.241036	0.413274	-0.247876	0.14891	-0.723653	0.188998	0.581632	0.279588	0.47184	Q7VY80	Formate dehydrogenase subunit C (EC 1.2.1.2)
BP1476	BP1476	0.763621	0.257924	0.00865322	-1.23767	0.0117231	1.36035	0.000976961	1.8448	0.016381	1.46321	Q7VY79	Putative exported protein
BP1477	BP1477	0.767962	-0.147798	0.79986	0.0696443	0.851957	0.0897535	0.384258	0.342152	0.977774	0.011682	Q7VY78	Uncharacterized protein
BP1479	BP1479	0.971645	-0.0268671	0.0292184	-0.725558	0.0274773	-1.10646	0.982302	-0.0165485	0.179065	0.852641	Q7VY77	Probable ATP-binding component of ABC transporter
BP1480	BP1480	0.538916	0.286555	0.00077336	-0.79599	0.00170871	-1.44326	0.0412136	-0.847927	0.123942	-0.683657	Q7VY76	Putative exported protein
BP1481	leuC	6.84427e-05	-0.945136	1.49259e-10	-1.00106	0.761015	0.108373	0.773196	0.085115	0.613752	0.13674	Q7VY75	3-isopropylmalate dehydratase large subunit (EC 4.2.1.33) (Alpha-IPM isomerase) (IPMI) (Isopropylmalate isomerase)
BP1483	leuB	4.38938e-05	-1.26653	1.64586e-06	-0.906505	0.480576	-0.269128	0.776508	0.114474	0.766397	0.0928009	Q7VY73	3-isopropylmalate dehydrogenase (EC 1.1.1.85) (3-IPM-DH) (Beta-IPM dehydrogenase) (IMDH)
BP1484	asd	0.0123476	-0.588745	4.28617e-08	-0.892129	0.00342441	-0.916521	0.000159553	-1.08151	0.0392516	-0.535141	P41399	Aspartate-semialdehyde dehydrogenase (ASA dehydrogenase) (ASADH) (EC 1.2.1.11) (Aspartate-beta-semialdehyde dehydrogenase)
BP1485	BP1485	0.0245612	0.492258	0.916651	-0.028082	0.797985	-0.0984517	0.0369337	-0.737153	0.246962	-0.281845	Q7VY72	Putative membrane protein
BP1486	truA	0.744944	0.131146	0.0951824	-0.368383	0.0902014	-0.721981	0.0405653	-0.768374	0.00101795	-1.29179	Q7U363	tRNA pseudouridine synthase A (EC 5.4.99.12) (tRNA pseudouridine(38-40) synthase) (tRNA pseudouridylate synthase I) (tRNA-uridine isomerase I)
BP1487	smoM	0.00550702	-0.662165	2.26446e-05	-0.687265	1.06367e-06	-1.88909	1.94984e-05	-1.24007	4.00597e-05	-1.04945	Q7VY71	Putative periplasmic solute-binding protein
BP1488	BP1488	5.90823e-10	-2.06767	0.0417082	-1.7532	7.69064e-09	-3.31046	0.396441	-0.507481	0.14846	-0.560186	Q7VY70	Putative membrane protein
BP1489	BP1489	4.95193e-06	-1.50943	2.16046e-11	-1.35364	8.00023e-23	-13.8421	0.120403	-1.66621	0.548382	-0.524119	Q7VY69	Putative membrane protein
BP1490	trpF	0.00287968	0.681574	0.0749202	0.311007	0.417547	0.34056	3.10434e-07	1.35399	4.13142e-06	1.22825	Q7VY68	N-(5'-phosphoribosyl)anthranilate isomerase (PRAI) (EC 5.3.1.24)
BP1492	BP1492	0.00229554	-1.12439	0.206335	-0.332961	0.98531	0.0128209	0.360604	-0.489073	0.0308025	0.808099	Q7VY67	GGDEF domain-containing protein
BP1495	BP1495	0.777323	-0.243696	0.015584	0.819998	0.668772	-0.309995	0.290584	-0.567789	0.766457	0.163141	Q7VY66	Uncharacterized protein
BP1496	BP1496	0.0159307	-2.00353	0.391375	-0.340966	0.575511	-0.369677	0.018013	-1.23997	0.00446492	-1.4539	Q7VY65	Probable two-component response regulator
BP1497	thrS	0.00187612	-0.645937	3.97116e-08	-0.865647	0.000109366	-1.17624	5.26559e-06	-1.25531	3.89273e-06	-1.05344	Q7VY64	Threonine--tRNA ligase (EC 6.1.1.3) (Threonyl-tRNA synthetase) (ThrRS)
BP1498	infC	0.0163973	-0.540325	0.338831	-0.235149	0.00213927	-0.937123	0.00372565	-1.09232	0.000120028	-0.835746	Q7VY63	Translation initiation factor IF-3
BP1499	gshB	0.00133899	-0.882913	0.245568	-0.293081	0.0119829	-0.922747	0.000183532	-1.30824	4.8042e-07	-1.60165	Q7VY62	Glutathione synthetase (EC 6.3.2.3) (GSH synthetase) (GSH-S) (GSHase) (Glutathione synthase)
BP1500	BP1500	0.635994	-0.268362	0.711595	0.120602	0.210201	-0.641477	0.00526324	-2.00069	0.044906	-1.21698	Q7VY61	Putative IIa component of sugar transport PTS system
BP1501	ptsH	0.117857	0.585275	0.846331	0.0614942	0.17446	0.564696	0.212844	0.522395	0.787859	0.120002	Q7VY60	Phosphocarrier protein HPr
BP1502	ptsI	0.710186	0.135213	0.0722404	0.373309	0.872408	0.0754482	0.36268	-0.354838	0.0430594	-0.607117	Q7VY59	Phosphoenolpyruvate-protein phosphotransferase (EC 2.7.3.9) (Phosphotransferase system, enzyme I)
BP1503	BP1503	0.0251292	1.18966	0.0317756	0.724843	0.99427	-0.00693325	0.199964	0.665029	0.682916	-0.257051	Q7VY58	Uncharacterized protein
BP1505	BP1505	0.427254	-0.406358	0.148716	0.372848	0.746544	-0.16839	0.377342	0.373248	0.298725	0.383627	Q7VY57	Putative ornithine cyclodeaminase
BP1506	BP1506	0.117441	-0.51355	0.18829	-0.332336	0.193137	-0.481649	0.702241	-0.150906	0.920788	-0.0375852	Q7VY56	Putative exported protein
BP1507	BP1507	0.00591023	-2.68514	2.64745e-25	-3.66972	0.456333	-0.62053	0.807892	0.200187	0.482416	0.405314	Q7VY55	Putative extracellular solute-binding protein
BP1508	BP1508	0.173413	-7.63864	0.0310717	-1.72987	0.0990368	-6.68316	0.00290435	2.49422	0.170637	-6.30041	Q7VY54	Putative inner membrane component of binding-protein-dependent transport system
BP1509	BP1509	0.904835	0.165357	0.0238378	1.04405	0.122887	1.16703	0.0469964	-7.87279	0.95598	0.0683924	Q7VY53	Putative inner membrane component of binding-protein-dependent transport system
BP1510	BP1510	0.127677	-1.28835	0.934525	-0.0377097	0.356169	0.554257	0.0982254	0.899422	0.911795	-0.0803508	Q7VY52	Putative ATP-binding component of ABC transporter
BP1512	BP1512	0.447062	0.340584	7.60518e-07	1.03042	0.0364785	0.800687	0.355532	0.424816	0.0130674	0.902644	Q7VY51	GFA domain-containing protein
BP1513	BP1513	0.0110031	-2.07549	0.204306	-0.489446	0.912919	-0.0804442	0.187175	0.887873	0.0015795	1.54593	Q7VY50	Formate dehydrogenase (FDH) (EC 1.17.1.9) (NAD-dependent formate dehydrogenase)
BP1514	BP1514	0.441207	-6.25868	0.34416	0.960691	0.015824	2.46939	0.466816	-5.21438	0.448083	-4.73454	Q7VY49	CxxC_CXXC_SSSS domain-containing protein
BP1515	BP1515	0.814994	-0.530764	0.780074	0.260841	0.986006	0.0348175	0.194115	-6.78274	0.162163	-6.3428	Q7VY48	Putative transporter protein
BP1516	fmdA	0.878822	-0.136057	0.535585	0.249398	0.114436	0.823218	0.0394825	1.04754	0.570555	0.342488	Q7VY47	Formamidase (EC 3.5.1.49)
BP1517	BP1517	0.524777	-0.760323	0.90843	-0.0736704	0.00864904	1.44755	0.200412	0.857712	0.0549392	1.17964	Q7VY46	Putative LuxR-family transcriptional regulator
BP1518	BP1518	0.194522	0.594773	0.0327771	0.546811	0.0378435	0.874985	0.0268291	0.864424	0.131885	0.716931	Q7VY45	MOSC domain-containing protein
BP1519	fba	0.0444425	-0.494333	0.000493806	-0.617962	1.74768e-05	-1.50242	1.78996e-09	-1.64853	2.43303e-09	-1.41033	Q7VY44	Fructose-1,6-bisphosphate aldolase (FBP aldolase) (EC 4.1.2.13)
BP1520	BP1520	0.976614	-0.0257268	0.251966	0.407466	0.00425929	1.22083	0.83641	0.127863	0.904289	0.0752785	Q7VY43	GFA domain-containing protein
BP1521	hemH	0.0649565	-0.464487	0.00256427	-0.509206	0.0573739	-0.629989	0.103598	-0.548637	0.0716651	-0.455647	Q7VY42	Phosphoribosylaminoimidazole-succinocarboxamide synthase (EC 6.3.2.6) (SAICAR synthetase)
BP1522	BP1522	0.412982	-6.40565	0.981493	-0.0327412	0.249781	-5.71761	0.383212	-5.70133	0.387281	-5.07457	Q7VY41	Uncharacterized protein
BP1523	BP1523	0.728071	0.509737	0.869241	-0.138861	0.911888	0.157404	0.859443	-0.345918	0.460786	0.870058	Q7VY40	Putative DNA-binding protein
BP1524	BP1524	0.0945408	1.32797	0.0168312	-1.72377	0.146978	-2.1021	0.380178	0.929896	0.841793	-0.284742	Q7VY39	Putative membrane protein
BP1525	BP1525	0.871981	0.146906	0.0632442	-0.783748	0.890876	0.0952576	0.181557	0.823267	0.0254726	1.29103	Q7VY38	Putative membrane protein
BP1526	purE	0.226157	-0.438974	1.70836e-07	-1.18128	0.00282001	-1.14793	2.47573e-05	-1.54077	0.00589907	-0.810594	Q7VY37	N5-carboxyaminoimidazole ribonucleotide mutase (N5-CAIR mutase) (EC 5.4.99.18) (5-(carboxyamino)imidazole ribonucleotide mutase)
BP1527	purK	0.0333971	-0.63231	3.50339e-05	-0.776024	0.000294747	-1.43527	2.17566e-06	-1.78037	4.89908e-05	-1.14751	Q7VY36	N5-carboxyaminoimidazole ribonucleotide synthase (N5-CAIR synthase) (EC 6.3.4.18) (5-(carboxyamino)imidazole ribonucleotide synthetase)
BP1528	BP1528	0.089906	-0.645535	0.0230353	-0.544272	0.594012	-0.264092	3.60465e-05	-1.93685	0.000948049	-1.23962	Q7VY35	Threonylcarbamoyl-AMP synthase (TC-AMP synthase) (EC 2.7.7.87) (L-threonylcarbamoyladenylate synthase)
BP1529	BP1529	0.427411	-0.341243	0.729282	0.0894256	0.0427062	-0.882208	0.00806595	-0.986464	0.0808532	-0.599354	Q7VY34	Putative extracellular solute-binding protein
BP1530	BP1530	0.5703	0.314587	0.585767	0.18992	0.925645	0.0748625	0.559595	-0.349243	0.181919	-0.829926	Q7VY33	Putative transcriptional regulator
BP1531	BP1531	0.55427	0.204786	0.0014545	0.557595	0.0582186	0.787159	5.41418e-09	2.03413	5.40386e-15	2.14542	Q7VY32	Putative arginase
BP1532	BP1532	0.627675	0.254779	0.147346	-0.427913	0.130909	-0.907488	2.12663e-05	1.89094	1.08914e-06	1.91329	Q7VY31	Putative amino acid-binding periplasmic protein
BP1533	BP1533	0.0556463	-1.11997	0.299509	-0.326302	0.123923	-1.1621	0.0058725	1.44854	1.85505e-05	1.93779	Q7VY30	Putative inner membrane component of binding-protein-dependent transport system
BP1534	BP1534	0.559051	0.309416	0.971369	-0.0135093	0.53801	0.394978	9.00251e-05	1.89431	8.15453e-05	1.90921	Q7VY29	Putative ATP-binding component of ABC transporter
BP1535	BP1535	0.351157	-0.386682	0.0299562	-0.513662	0.91405	-0.0601593	0.522256	0.349754	0.708064	0.168958	Q7VY28	Putative thiamine-pyrophosphate-requiring enzyme
BP1536	BP1536	0.431591	0.335761	0.888538	0.0419887	0.627908	-0.229596	0.260634	-0.565428	0.879568	-0.0694658	Q7VY27	MaoC-like domain-containing protein
BP1537	gcdH	0.214691	-0.461116	0.00283269	-0.648147	0.000321581	-1.38667	0.0796989	-0.687761	0.0206588	-0.796394	Q7VY26	Glutaryl-CoA dehydrogenase (EC 1.3.99.7)
BP1538	ilvG	0.713036	-0.129683	0.0268134	-0.42551	0.174353	-0.514854	0.583712	-0.222657	0.833747	-0.0714558	Q7VY25	Putative acetolactate synthase large subunit (EC 2.2.1.6)
BP1539	BP1539	0.967316	0.0185032	0.103985	0.368499	0.89705	0.0627657	0.681712	0.146947	0.942432	-0.0236751	Q7VY24	Probable LysR-familyt ranscriptional regulator
BP1540	xerD	0.129539	-0.645801	0.829374	-0.0637561	0.760929	0.135956	0.350097	-0.421886	0.59634	-0.192853	Q7VY23	Tyrosine recombinase XerD
BP1541	BP1541	0.266038	0.517168	0.0429162	0.562065	0.86045	-0.100838	0.871164	-0.0876354	0.298725	-0.469207	Q7VY22	Cys-tRNA(Pro)/Cys-tRNA(Cys) deacylase (EC 4.2.-.-)
BP1542	BP1542	0.626583	-0.415648	0.602512	-0.244029	0.0144466	1.20171	0.00924093	1.39442	0.142855	0.839936	Q7VY21	DJ-1_PfpI domain-containing protein
BP1543	BP1543	0.00156356	1.18551	8.54419e-15	1.61552	3.47989e-05	1.54759	1.6892e-10	2.15041	1.44499e-08	1.73179	Q7VY20	RHH_4 domain-containing protein
BP1545	pbpG	2.11576e-07	2.28154	1.05985e-15	2.26921	7.82895e-09	2.51326	0.0127433	1.43855	4.40272e-07	2.20454	Q7VY19	Probable D-alanyl-D-alanine carboxypeptidase
BP1545	BP1545A	0.891626	-0.340298	0.512745	0.546712	0.239713	1.32592	0.315651	-6.08037	0.342274	1.15556
BP1546	BP1546	0.0792678	-0.638833	0.000101157	-0.902481	0.0129121	-1.22313	0.664528	-0.264018	0.912198	-0.0597034	Q7VY17	Putative membrane protein
BP1547	BP1547	0.247266	0.373793	0.232169	0.271311	0.00812133	1.0409	0.206268	0.503846	0.99555	0.00259918	Q7VY16	PDDEXK_1 domain-containing protein
BP1548	BP1548	0.0816622	0.478108	0.164876	0.288291	0.0346597	0.706765	0.437267	0.329996	0.0740905	-0.77039	Q7VY15	Putative nuclease/helicase
BP1549	dnaX	0.584142	0.170327	0.200672	-0.256973	0.277624	-0.430238	0.114875	-0.566584	0.11105	-0.433817	Q7VY14	DNA polymerase III subunit gamma/tau (EC 2.7.7.7)
BP1550	BP1550	0.0701231	0.525859	0.243712	0.245219	0.275107	-0.533877	1.38085e-06	-1.91939	0.000578585	-1.24204	Q7VY13	Nucleoid-associated protein BP1550
BP1551	recR	0.297531	-0.378252	0.27381	-0.243228	0.597609	-0.235551	0.00321782	-1.15932	0.185831	-0.435508	Q7VY12	Recombination protein RecR
BP1553	BP1553	0.0971815	-0.824195	0.492861	-0.206714	0.966669	0.0294053	0.453235	0.539929	0.876023	0.128946	Q7VY11	Uncharacterized protein
BP1554	BP1554	0.0864726	-0.849809	0.409559	-0.256857	0.419279	-0.439491	0.675123	-0.317516	0.228976	0.677897	Q7VY10	Uncharacterized protein
BP1555	BP1555	0.0019894	1.03828	0.000119733	0.849589	0.0197229	0.899164	4.45804e-05	1.34902	3.75276e-05	1.36102	Q7VY09	Putative membrane protein
BP1556	BP1556	0.000190253	1.00831	0.000316896	0.696425	0.00514947	0.893696	0.00102816	1.00419	2.9012e-09	1.64881	Q7VY08	YrdC-like domain-containing protein
BP1558	BP1558	0.000107494	-1.89985	4.99924e-05	-1.06042	0.0109756	-1.25577	0.29107	-0.611322	0.00302352	-1.59026	Q7VY07	Putative exported protein
BP1560	BP1560	6.35929e-15	-2.39522	1.6212e-47	-3.1034	3.73371e-18	-3.70844	0.000400372	-1.9804	8.61949e-15	-2.84263	Q7VY06	Cytochrome c domain-containing protein
BP1561	BP1561	4.61696e-18	-2.5403	7.87912e-49	-3.15295	2.19425e-26	-4.5475	1.24328e-09	-3.05802	5.54741e-25	-4.11417	Q7VY05	Putative exported protein imelysin
BP1562	BP1562	0.446417	1.32416	0.258915	-1.61043	0.127899	1.52373	0.000161151	3.03538	0.0288772	2.10425	Q7VY04	Putative membrane protein
BP1563	BP1563	0.871981	0.096691	0.974143	-0.010567	0.35712	-0.444246	0.00567503	-1.28101	0.77716	-0.116762	Q7VY03	Putative chromate reductase
BP1565	BP1565	0.000208181	1.73686	9.05976e-24	2.39051	1.98764e-06	2.1736	0.00052089	1.51189	0.0648422	0.960894	Q7VY02	Uncharacterized protein
BP1566	mutS	0.796867	-0.0993849	0.509431	-0.164765	0.141779	-0.581873	0.0144022	-0.839114	0.137623	-0.472086	Q7VY01	DNA mismatch repair protein MutS
BP1567	BP1567	0.649537	-0.214274	0.888538	0.0432335	0.991757	0.0070136	0.000140833	-1.80194	0.58037	-0.210852	Q7VY00	JmjC domain-containing protein
BP1568	fim3	0.965829	0.0410006	0.710673	0.155858	0.090422	1.07499	0.0838614	-1.10783	0.157931	-0.644996	P17835	Serotype 3 fimbrial subunit
BP1569	BP1569	0.195108	-0.290189	1.5347e-08	-0.865919	2.67407e-07	-1.5784	1.66907e-08	-1.60496	0.00369166	-0.692043	Q7VXZ9	Putative lipoprotein
BP1570	dapA	0.761318	-0.0922798	1.93478e-05	-0.726059	0.000442634	-1.11489	0.00565978	-0.888565	0.000892074	-0.742856	Q7VXZ8	4-hydroxy-tetrahydrodipicolinate synthase (HTPA synthase) (EC 4.3.3.7)
BP1573	glnH	7.7e-07	1.03517	3.64143e-09	0.909124	0.00190537	0.921034	1.81522e-05	1.17024	0.00139276	0.763355	Q7VXZ7	Glutamine-binding periplasmic protein
BP1574	glnP	0.563698	-0.290935	0.0172651	0.546571	0.463453	0.333095	0.00369365	1.03082	0.781339	0.128559	Q7VXZ6	Glutamine transport system permease protein
BP1576	spoT	0.00010299	-0.957291	0.122364	-0.265126	0.00172853	-1.09306	8.18766e-08	-1.50677	5.10785e-07	-1.12532	Q7U362	Guanosine-3',5'-bis(Diphosphate) 3'-pyrophosphohydrolase (EC 3.1.7.2)
BP1577	rpoZ	0.304395	-0.28415	0.008257	-0.525539	1.54825e-05	-1.53105	4.11009e-07	-1.69501	8.29907e-05	-1.12169	Q7VXZ4	DNA-directed RNA polymerase subunit omega (RNAP omega subunit) (EC 2.7.7.6) (RNA polymerase omega subunit) (Transcriptase subunit omega)
BP1578	gmk	0.000911238	-1.18712	4.62942e-05	-0.981965	0.00480932	-1.1376	0.000976961	-1.26494	0.0120803	-0.884704	Q7VXZ3	Guanylate kinase (EC 2.7.4.8) (GMP kinase)
BP1579	BP1579	0.115567	1.02835	7.84361e-19	2.31763	1.77151e-15	3.06873	8.84211e-21	3.48551	1.09703e-34	4.50691	Q7VXZ2	Putative cytochrome C
BP1580	BP1580	3.75144e-25	3.81554	6.75436e-90	4.35625	2.65215e-54	5.72439	7.31739e-64	5.31929	4.07356e-66	5.19708	Q7VXZ1	Probable cytochrome C
BP1581	BP1581	0.245171	0.445884	0.57786	0.193143	0.060132	-0.938685	0.240608	-0.617018	0.588234	-0.304515	Q7VXZ0	Putative oxidoreductase
BP1582	BP1582	0.196578	-0.73982	0.0506602	-0.612851	0.330108	-0.493529	1.63113e-05	-2.60941	0.974087	0.01379	Q7VXY9	Putative exported protein
BP1583	amn	0.834951	0.0865117	0.104512	0.336103	0.52516	0.253452	0.0306852	0.686475	0.649717	-0.159011	Q7VXY8	AMP nucleosidase (EC 3.2.2.4)
BP1584	BP1584	0.994754	0.00503978	0.784777	-0.124089	0.091061	-1.06825	0.248021	-0.841963	0.88591	-0.0908374	Q7VXY7	Putative DNA-binding protein
BP1585	BP1585	0.223244	-1.44346	0.990148	-0.00770396	0.377353	-0.832442	0.0715075	1.16579	0.447669	-0.680177	Q7VXY6	Uncharacterized protein
BP1586	BP1586	0.885189	0.196672	0.387223	0.497063	0.198708	1.06141	0.8008	0.305662	0.699841	0.477974	Q7VXY5	Uncharacterized protein
BP1587	BP1587	0.925424	-0.0590354	0.0154471	-0.713079	0.99947	0.000751533	0.921553	0.0661362	0.0590778	-0.885941	Q7VXY4	Uncharacterized protein
BP1588	rph	0.712742	0.16102	0.924505	0.0268888	0.528111	-0.274114	0.301657	-0.448612	0.137932	0.470147	Q7VXY3	Ribonuclease PH (RNase PH) (EC 2.7.7.56) (tRNA nucleotidyltransferase)
BP1589	BP1589	0.307258	-0.62475	0.111077	-0.532152	0.614812	0.285219	0.0209553	1.24014	2.18555e-09	2.31467	Q7VXY2	Uncharacterized protein
BP1590	BP1590	0.195484	0.448909	0.383999	0.211332	0.627908	0.209266	0.565387	0.253889	0.570296	0.235959	Q7VXY1	Probable transcriptional regulator
BP1591	BP1591	0.343673	0.434191	0.261369	0.307579	0.781581	0.148743	0.731117	-0.174322	0.544796	0.278228	Q7VXY0	Methyl-accepting chemotaxis protein
BP1592	BP1592	0.00279956	0.694666	1.4747e-10	1.04878	0.03975	0.709167	0.604367	0.173841	0.0177084	0.530488	Q7VXX9	Uncharacterized protein
BP1593	BP1593	0.0152892	0.734188	0.00805732	0.648593	0.23471	0.462486	0.232253	0.429468	0.0123754	0.803051	Q7VXX8	dITP/XTP pyrophosphatase (EC 3.6.1.66) (Non-canonical purine NTP pyrophosphatase) (Non-standard purine NTP pyrophosphatase) (Nucleoside-triphosphate diphosphatase) (Nucleoside-triphosphate pyrophosphatase) (NTPase)
BP1595	BP1595	0.96891	-0.0282822	0.00192701	0.796215	0.0832365	0.779586	0.00310503	1.16841	0.699279	0.210647	Q7VXX7	Heme chaperone HemW
BP1596	glnA	0.200295	-0.348321	0.00346942	-0.551245	0.000861462	-1.14697	0.0986544	-0.798849	0.00099655	-0.952713	Q7VXX6	Glutamine synthetase (EC 6.3.1.2)
BP1597	glnL	0.691588	-0.174337	0.00137983	-0.729752	0.309656	-0.434414	0.661608	0.202229	0.101923	-0.68765	Q7VXX5	Nitrogen regulation protein NR(II)
BP1598	glnG	0.379681	-0.325861	0.0514158	-0.46114	0.383964	-0.385559	0.22584	0.438843	0.735708	-0.12447	Q7VXX4	DNA-binding transcriptional regulator NtrC (Nitrogen regulation protein NR(I))
BP1599	BP1599	0.280625	-0.45445	0.244963	-0.265979	0.544896	0.24147	0.449979	0.278991	0.118783	0.49204	Q7VXX3	LysR-family transcriptional regulator
BP1600	BP1600	0.446292	0.682694	0.558521	0.297429	0.0531937	1.18566	0.00378155	1.81176	0.018017	1.39954	Q7VXX2	Uncharacterized protein
BP1601	BP1601	0.601932	0.261413	0.160913	-0.390446	0.523828	-0.315283	0.006645	1.07519	0.238757	0.471057	Q7VXX1	Uncharacterized protein
BP1604	BP1604	1.26926e-06	-1.50338	9.00913e-11	-1.3374	3.46327e-06	-1.82713	0.0878576	-0.755747	0.00602503	-0.799584	Q7VXX0	Putative inner membrane component of binding-protein-dependent transport system
BP1605	BP1605 afuA	2.68127e-13	-1.61213	6.30986e-57	-2.62846	3.91263e-24	-3.75034	2.54727e-10	-3.12894	5.58209e-47	-3.45639	Q7VXW9	Putative iron binding protein
BP1606	fpr	6.32522e-10	-1.38339	1.18778e-18	-1.51595	1.74788e-05	-1.52155	2.82117e-06	-1.22009	1.49257e-05	-0.936333	Q7VXW8	Ferredoxin--NADP reductase (EC 1.18.1.2)
BP1607	BP1607	0.0264102	-1.2667	2.98945e-07	-1.90504	0.1336	-0.888254	0.0460758	-1.31332	0.00126894	-2.01504	Q7VXW7	Probable LysR-family transcriptional regulator
BP1609	dkgB	0.986028	0.0222358	0.556743	-0.370536	0.313368	-0.933559	0.783627	0.245872	0.358488	0.646552	Q7VXW6	Probable aldehyde reductase
BP1611	BP1611	0.952262	-0.0274045	0.428446	0.172058	0.149916	-0.527821	0.0274598	-0.978502	0.0073851	-0.835167	Q7VXW5	Putative translational inhibitor
BP1612	recG	0.440898	-0.203534	0.0339728	-0.358893	0.00296136	-0.940712	0.0689582	-0.60052	0.00439218	-0.735658	Q7VXW4	ATP-dependent DNA helicase RecG (EC 3.6.4.12)
BP1613	BP1613 oxyR	0.163486	0.424898	0.86847	0.044507	0.456333	-0.30217	0.00281165	-1.13049	0.440557	-0.292979	Q7VXW3	Probable LysR-family transcriptional regulator oxyR
BP1614	BP1614	0.0317453	-0.875032	3.74042e-06	-1.10135	0.0481496	-0.874765	0.902065	0.0638201	0.538126	-0.292033	Q7VXW2	Probable LysR family transcriptional regulator
BP1615	BP1615	0.720321	-0.413761	0.375436	0.433831	0.0105144	1.34442	0.0760634	-2.31991	0.369035	0.746175	Q7VXW1	Probable probable aldehyde dehydrogenase
BP1616	dps	7.81317e-34	2.25104	1.02932e-57	2.23637	1.60074e-05	1.45426	2.33688e-06	1.35265	8.43633e-12	1.33896	Q7VXW0	Putative DNA-binding protein
BP1619	BP1619	0.387899	0.532041	0.637485	0.150123	0.0112434	-1.4737	0.0808165	-0.690086	1.58186e-14	-2.39592	Q7VXV7	Uncharacterized protein
BP1623	kpsM	0.699728	-0.55836	0.822105	0.184659	0.196812	1.06579	0.184863	-6.82041	0.808703	-0.335458	Q7VXV5	Transport permease protein
BP1624	kpsT	0.645063	-0.716238	0.683913	-0.38064	0.0248273	1.81742	0.231916	-6.55639	0.36732	-1.3657	Q7VXV4	Polysialic acid transport ATP-binding protein
BP1625	kpsE	0.220285	0.878191	0.585653	0.289768	0.478969	-0.694024	0.788756	-0.306656	0.52985	0.399621	Q7VXV3	Capsule polysaccharide export inner-membrane protein
BP1626	wbpT	0.973625	-0.034191	0.131619	-0.794252	0.659744	-0.417738	0.509491	-0.685605	0.00735808	-3.05594	Q7VXV2	Capsular polysaccharide biosynthesis protein
BP1627	vipC	0.526196	0.722527	0.807307	-0.221677	0.372973	-1.45638	0.224471	-6.5983	0.0915955	-6.97181	Q7VXV1	Capsular polysaccharide biosynthesis protein
BP1628	wza	0.352586	-1.25013	0.057643	-1.40403	0.31631	0.820102	0.0685856	1.44872	0.0820902	-2.24129	Q7VXV0	Putative capsular polysaccharide export protein
BP1629	wbpO	0.0870618	-0.41706	0.0699707	-0.344229	0.0236076	-0.92516	8.15989e-08	-1.40229	8.97909e-09	-1.27797	Q7VXU9	Capsular polysaccharide biosynthesis protein
BP1630	wbpP	0.0803663	-0.538875	0.083287	-0.376398	0.0325962	-1.10277	0.0309873	-0.69635	0.000575762	-1.00625
BP1631	wcbA	0.0944518	-1.61952	0.968952	-0.0227296	0.272386	-0.928004	0.362536	0.796929	0.328746	0.604832	Q7VXU8	Capsular polysaccharide export protein
BP1635	BP1635	0.0756892	1.50271	2.8831e-09	2.47598	0.0202936	1.54135	0.0344003	1.69688	0.0080849	1.58659	Q7VXU7	Putative arylsulfatase protein (EC 3.1.6.1)
BP1636	BP1636	0.398759	-6.47497	0.313309	0.830471	0.0788247	1.74248	0.211696	1.92933	0.545104	0.878361	Q7VXU6	Putative nonspecific acid phosphatase
BP1637	BP1637	0.576941	-5.46055	NA	NA	NA	NA	NA	NA	NA	NA	Q7VXU5	Putative exported protein
BP1638	BP1638	0.379681	1.52193	0.0202001	1.83121	NA	NA	NA	NA	0.388137	-5.06916	Q7VXU4	Uncharacterized protein
BP1639	BP1639	0.136232	-7.86732	0.844566	-0.224736	0.2057	1.40247	0.32809	1.48586	0.138156	1.81171	Q7VXU3	Putative exported protein
BP1640	BP1640	0.265023	1.94306	0.0181002	2.04488	NA	NA	NA	NA	NA	NA	Q7VXU2	DUF58 domain-containing protein
BP1641	BP1641	0.24005	-7.27438	0.0174532	1.5452	0.564701	0.644046	0.280459	-6.27398	0.313181	-5.48568	Q7VXU1	Putative regulatory protein
BP1643	BP1643	0.0654643	0.821896	5.39623e-06	1.07829	0.00214704	1.28953	0.299512	0.560004	0.0288602	0.873669	Q7VXU0	Putative exported protein
BP1644	BP1644	0.942847	0.105847	0.260936	0.627071	0.132075	1.06618	0.0083034	1.95993	0.0690414	1.26022	Q7VXT9	Putative exported protein
BP1645	BP1645	0.552772	0.51673	0.616325	-0.294609	0.532531	0.58843	0.155885	1.22873	0.42377	0.732746	Q7VXT8	Probable short-chain dehydrogenase
BP1646	BP1646	0.184139	0.678959	0.000165557	1.00853	0.427426	-0.514187	0.0127218	1.41433	0.0758344	1.01583	Q7VXT7	Putative membrane protein
BP1647	BP1647	0.776434	0.264951	0.0224073	1.01085	0.571723	-0.478543	0.687873	-0.294401	0.77716	0.212252
BP1651	BP1651	0.0707999	-0.589183	0.000115096	-0.82459	4.40675e-05	-1.73852	0.18483	-0.499471	0.001267	-1.01177	Q7VXT4	Putative TetR-family transcriptional regulator
BP1654	wcbQ	0.773459	0.418097	0.62843	0.362375	0.880354	0.181558	0.273011	1.36863	0.18168	-6.22535	Q7VXT2	Putative capsular polysaccharide biosynthesis protein
BP1655	wcbP	0.141626	-7.82939	0.25409	0.76251	0.934521	-0.112562	0.2098	1.54534	3.3234e-05	3.13589	Q7VXT1	Putative oxidoreductase
BP1657	BP1657	0.87065	-0.173288	0.681774	0.195162	0.996833	-0.00501762	0.649094	0.432451	0.136809	0.926067
BP1658	BP1658	0.524562	-0.437948	0.00569149	0.686405	0.000362995	1.50211	0.146	0.760334	0.00265748	1.27685	Q7VXS9	Probable two-component sensor histidine kinase SenS
BP1659	BP1659	0.276857	0.771464	0.416283	0.333821	0.0405393	1.0495	0.00264688	1.81573	0.000111612	2.36606	Q7VXS8	Response regulatory protein SenR
BP1660	sphB2	0.117426	-0.614403	0.195384	-0.332827	0.844141	0.101902	0.611311	0.21764	0.368039	0.357069	Q7VXS7	Autotransporter
BP1662	BP1662	0.00861029	0.71883	0.00399215	0.533366	0.593668	0.209067	0.0064177	0.905797	0.00680135	0.703194	Q7VXS6	Putative DNA-binding protein
BP1664	gst	1.23374e-09	1.46387	3.31721e-15	1.40273	3.71958e-06	1.61485	1.4435e-06	1.3677	1.28375e-07	1.31404	Q7VXS4	Glutathione S-transferase (EC 2.5.1.18)
BP1665	tfdA	0.60177	-0.476827	0.728151	0.146134	0.912749	0.0834903	0.0400724	1.21581	0.244553	0.730087	Q7VXS3	Alpha-ketoglutarate-dependent 2,4-dichlorophenoxyacetate dioxygenase (EC 1.14.-.-)
BP1666	BP1666	0.511183	-0.50864	0.30365	0.347533	0.945077	0.0478442	0.888262	0.115291	0.378837	0.499112	Q7VXS2	Probable LysR-family transcriptional regulator
BP1667	BP1667	0.326268	-1.04562	0.31579	0.432698	0.882538	-0.116757	0.27589	0.737586	0.0159818	1.525	Q7VXS1	Putative exported protein
BP1668	BP1668	0.389966	-1.49312	0.0803492	0.842053	0.627908	-0.557602	0.560562	0.702543	0.557341	-0.971722	Q7VXS0	Probable short-chain dehydrogenase
BP1669	lldA	0.157469	-2.09643	0.0356858	-1.38653	0.803371	-0.274479	0.11644	1.27946	0.7597	-0.421907	Q7VXR9	Lactate dehydrogenase
BP1670	BP1670	0.905776	-0.180626	0.161485	-0.931507	0.319813	-1.02262	0.586591	-0.919543	0.882384	-0.204648	Q7VXR8	Putative hydrolase
BP1671	BP1671	0.971106	0.0596708	0.841996	-0.167119	0.367661	-1.10808	0.0567236	-7.765	0.753287	-0.442608	Q7VXR7	Probable short chain dehydrogenase
BP1673	BP1673	0.0462352	-8.58561	0.110182	-1.2298	0.519742	0.586398	0.251294	-6.42316	0.0172754	2.32486	Q7VXR5	Putative exported protein
BP1674	BP1674	0.603161	0.455917	0.152769	-0.742259	0.253122	-1.03289	0.000651587	2.09627	0.0893698	-2.24752	Q7VXR4	Probable LysR-family transcriptional regulator
BP1675	BP1675	0.106523	-8.05073	0.438651	-0.565877	0.797213	0.298336	0.464836	-1.17981	0.794259	0.322749	Q7VXR3	Putative exported protein
BP1680	arsH	0.0885934	-1.83169	0.203732	-0.665486	0.15577	-1.25797	0.664873	0.372831	0.61793	-0.468624	Q7VXR2	Putative NADPH-dependent FMN reductase
BP1682	BP1682	0.25401	-0.88736	0.0933616	-0.819366	0.917283	-0.0853132	0.572757	-0.560436	0.945381	0.0550224	Q7VXR1	Putative membrane protein
BP1683	BP1683	0.912385	-0.173244	0.622587	0.386295	0.615397	0.510118	0.267706	1.04337	0.437132	-0.912896	Q7VXR0	Putative transcriptional regulator
BP1685	BP1685	0.598766	-0.381775	2.15865e-07	-2.7635	0.0295239	-1.4417	9.03103e-05	-9.82344	0.339898	-0.611135	Q7VXQ9	Putative exported protein
BP1686	BP1686	0.978163	0.0269709	0.0275784	-1.08646	0.0182717	-2.02939	0.944717	-0.0656625	0.120043	-1.60171	Q7VXQ8	Probable short-chain dehydrogenase
BP1687	BP1687	0.0979987	-0.754326	0.000115476	-1.11644	0.00930037	-1.35951	0.0028617	-1.83956	0.370866	-0.441471	Q7VXQ7	LysR-family transcriptional regulator
BP1688	BP1688	0.553285	0.406332	0.376913	0.326023	0.278606	0.539875	0.611504	0.313884	0.424942	0.44324	Q7VXQ6	Putative membrane protein
BP1689	BP1689	NA	NA	NA	NA	0.00223393	2.95453	NA	NA	NA	NA	Q7TTA7	Transposase
BP1691	phaA	6.89452e-07	-1.192	1.1381e-16	-1.44563	2.50218e-05	-1.50706	0.00291753	-1.00313	0.0103952	-0.691274	Q7VXQ5	Putative pH adaptation potassium efflux protein
BP1692	phaC	0.00264852	-2.34898	0.100314	-0.570488	0.0192195	-1.3923	0.242525	-0.873777	0.227804	-0.909376	Q7VXQ4	Putative pH adaptation potassium efflux protein
BP1693	phaD	6.08501e-05	-1.21778	2.31587e-13	-1.42699	6.72592e-05	-1.45862	0.00652526	-1.03188	3.51913e-06	-1.74998	Q7VXQ3	Putative pH adaptation potassium efflux protein
BP1694	phaE	0.0728499	-0.836641	0.0218474	-0.676125	0.00372094	-1.39824	0.660878	0.204379	0.00205348	-1.70692	Q7VXQ2	Putative pH adaptation potassium efflux protein
BP1695	phaF	0.35759	-0.559006	0.104158	-0.544565	0.757833	-0.162553	0.917721	-0.0689601	0.00992288	-1.61266	Q7VXQ1	pH adaptation potassium efflux system protein F
BP1696	phaG	0.00101863	-10.1914	0.455942	-0.783608	0.0427062	-8.33949	NA	NA	NA	NA	Q7VXQ0	Putative pH adaptation potassium efflux protein
BP1698	BP1698	0.144945	0.774409	0.0633463	0.56915	0.656092	-0.274414	0.954632	0.0372996	0.326587	-0.575675	Q7VXP9	Putative exported protein
BP1699	BP1699	0.844748	0.0784034	0.192482	-0.285827	0.196854	-0.491014	0.308651	-0.400475	0.66317	-0.19486	Q7VXP8	Uncharacterized protein
BP1700	cumB	0.418999	0.36742	0.0725996	0.445845	0.0670131	0.743582	0.229238	0.585536	0.0377171	0.814972	Q7VXP7	tRNA-specific adenosine deaminase (EC 3.5.4.33)
BP1702	BP1702	0.600801	0.221038	0.626347	0.122112	0.0261228	-0.92609	0.364546	-0.379085	0.946819	-0.0314965	Q7VXP5	Probable enoyl-CoA hydratase/isomerase
BP1703	BP1703	0.704003	-0.435012	0.0185939	0.887387	0.00840576	1.49273	0.338985	0.78336	0.000329393	1.99413	Q7VXP4	Putative membrane protein
BP1704	BP1704	0.507184	-5.92515	0.0647659	1.71611	0.340862	-5.24043	0.461182	-5.25508	0.503119	-4.41538	Q7VXP3	Putative membrane protein
BP1705	BP1705	0.619802	0.337728	0.132805	0.508406	0.990705	0.0100033	0.756401	0.197096	0.318568	-0.722551	Q7VXP2	Putative exported protein
BP1706	BP1706	0.111648	-0.40601	2.0147e-08	-0.91042	7.44339e-09	-1.88169	6.10971e-07	-1.80418	6.80065e-07	-1.47539	Q7VXP1	Probable ATP-binding ABC transporter protein
BP1707	BP1707	0.00491905	-0.675704	1.58511e-10	-1.21375	1.43141e-05	-1.74596	2.18818e-07	-2.3234	1.36355e-10	-2.29139	Q7VXP0	Putative ABC-transport protein, ATP-binding component
BP1708	BP1708	7.13537e-06	-1.18975	2.1461e-20	-1.89397	8.87301e-07	-2.24417	0.001454	-1.86971	7.9743e-13	-3.44449	Q7VXN9	Putative exported protein
BP1709	BP1709	2.07655e-08	-2.03121	9.41684e-11	-1.43904	0.000827356	-1.39207	3.22235e-05	-2.41221	6.06926e-06	-2.42558	Q7VXN8	Putative permease of ABC transporter
BP1711	BP1711	0.884391	0.196096	0.543835	-0.436283	0.362759	0.91382	0.0827367	2.19182	0.904362	-0.231459
BP1712	BP1712	0.575446	0.212948	0.144415	0.328457	0.0607075	0.683702	0.0149767	0.783983	0.0201247	0.828053	Q7VXN7	Uncharacterized protein
BP1713	trxC	0.00949698	-1.2514	0.469697	-0.190983	0.0410337	0.86756	0.0752533	0.897287	0.575897	0.287512	Q7VXN6	Thioredoxin
BP1715	BP1715	0.0991935	-0.534333	0.0249107	-0.498791	0.0155224	-1.03211	0.0406259	-0.79892	0.0388071	-0.752956	Q7VXN5	Permease
BP1716	gcp	0.958401	0.0272161	0.709258	-0.11268	0.78055	-0.144175	0.308672	-0.482925	0.807268	-0.112708	Q7VXN4	tRNA N6-adenosine threonylcarbamoyltransferase (EC 2.3.1.234) (N6-L-threonylcarbamoyladenine synthase) (t(6)A synthase) (t(6)A37 threonylcarbamoyladenosine biosynthesis protein TsaD) (tRNA threonylcarbamoyladenosine biosynthesis protein TsaD)
BP1717	BP1717	0.0485542	-1.75299	0.000103453	3.8871	0.0801482	2.66615	0.340735	1.37135	0.961501	0.0621224
BP1718	BP1718	0.20921	0.400562	0.539095	-0.148658	0.301031	-0.416799	0.201134	-0.495343	0.929794	-0.032848	Q7VXN3	Glycerol-3-phosphate acyltransferase (Acyl-PO4 G3P acyltransferase) (Acyl-phosphate--glycerol-3-phosphate acyltransferase) (G3P acyltransferase) (GPAT) (EC 2.3.1.275) (Lysophosphatidic acid synthase) (LPA synthase)
BP1719	surE	0.0265415	-0.579992	4.56876e-05	-0.719868	0.0220975	-0.778935	0.000247801	-1.2006	0.0163051	-0.64768	Q7VXN2	5'-nucleotidase SurE (EC 3.1.3.5) (Nucleoside 5'-monophosphate phosphohydrolase)
BP1720	pcm	0.725643	-0.145881	2.2781e-05	-0.931324	0.350361	-0.397717	0.000384145	-1.4342	0.0627297	-0.655681	Q7VXN1	Protein-L-isoaspartate O-methyltransferase (EC 2.1.1.77) (L-isoaspartyl protein carboxyl methyltransferase) (Protein L-isoaspartyl methyltransferase) (Protein-beta-aspartate methyltransferase) (PIMT)
BP1721	BP1721	0.179122	-0.394796	0.0153221	-0.442472	0.000979704	-1.08378	7.24874e-05	-1.17109	0.00506912	-0.848749	Q7VXN0	Putative peptidase
BP1722	BP1722	0.0598786	-0.498984	2.50868e-05	-0.747306	0.0225487	-0.755322	0.00262835	-0.959139	0.000336152	-1.06363	Q7VXM9	DNA_pol_B_exo2 domain-containing protein
BP1723	BP1723	0.793309	0.166721	7.43869e-36	2.094	0.19757	1.03481	0.0373086	0.581173	4.71604e-21	1.86186	Q7VXM8	Putative exported protein
BP1724	BP1724	0.590639	-0.799068	0.00510274	1.31091	0.684739	0.383798	0.0922559	0.856401	0.0543467	0.977828	Q7VXM7	Putative exported protein
BP1725	rumA	8.11775e-07	-1.22421	5.32392e-05	-0.855028	0.000873492	-1.1212	0.000107206	-1.34179	0.0204147	-0.651082	Q7VXM6	23S rRNA (uracil(1939)-C(5))-methyltransferase RlmD (EC 2.1.1.190) (23S rRNA(m5U1939)-methyltransferase)
BP1726	BP1726	0.613585	0.226736	0.0919522	0.39417	0.797985	-0.128869	0.982302	0.0111419	0.39136	0.324474	Q7VXM5	MerR-family transcriptional regulator
BP1727	BP1727 copZ	0.209573	-0.571006	0.000835964	-0.881601	0.000126035	-1.63776	0.000830636	-1.45294	1.72261e-07	-2.78714	Q7VXM4	Putative exported protein CopZ
BP1728	BP1728	0.459426	0.284099	0.59491	-0.122081	0.00622301	-0.99401	1.84902e-12	-2.94227	1.14599e-10	-1.95973	Q7VXM3	Putative glutaredoxin
BP1729	BP1729 gorB	0.977429	-0.0181883	0.12685	-0.402419	0.0199423	-0.976886	0.0013954	-1.37707	3.25264e-05	-1.9354	Q7VXM2	Putative pyridine nucleotide-disulfide oxidoreductase
BP1730	BP1730	0.0101036	-1.08337	0.00346097	-0.728951	0.00423927	-1.23141	0.00454912	-1.22433	0.0012839	-1.33964	Q7VXM1	Ribosomal RNA large subunit methyltransferase J (EC 2.1.1.266) (23S rRNA (adenine(2030)-N6)-methyltransferase) (23S rRNA m6A2030 methyltransferase)
BP1731	ugpQ	0.264696	-0.708291	0.00353777	-1.10504	0.444097	-0.452023	0.00246516	-2.37827	0.000597354	-2.47418	Q7VXM0	Glycerophosphoryl diester phosphodiesterase (EC 3.1.4.46)
BP1732	ppiD	0.0171502	-0.521998	0.000133184	-0.609914	0.00130339	-1.12685	0.00236994	-1.02401	3.11806e-06	-1.121	Q7VXL9	Peptidylprolyl isomerase (EC 5.2.1.8)
BP1733	tesA	0.208111	-0.509053	0.075728	-0.438475	0.24191	-0.548909	0.860307	-0.122038	0.17487	0.455536	Q7VXL8	Acyl-CoA thioesterase I (EC 3.1.2.-)
BP1736	BP1736	0.0181969	1.11343	9.47611e-13	1.64478	0.00108223	1.34099	0.204381	0.566559	1.85922e-09	1.5129	Q7VXL7	Putative exported protein
BP1737	BP1737	0.885189	-0.260155	0.0102456	1.44011	0.43809	-0.842746	0.000621934	2.06586	0.00564413	1.7202	Q7VXL6	UPF0391 membrane protein BP1737
BP1738	BP1738	0.535768	0.444642	5.23248e-10	1.64453	0.00186191	1.35952	0.0775263	0.89116	2.62564e-05	1.31883	Q7VXL5	UPF0337 protein BP1738
BP1739	cphA	0.806758	-0.0922678	0.965969	0.00948612	0.0135814	0.863242	4.82998e-13	2.19947	2.18185e-16	2.03859	Q7VXL4	Cyanphycin synthetase
BP1743	BP1743	0.944816	0.117682	0.592884	0.321003	0.804471	0.287525	0.0447323	1.98751	0.0135748	2.09619	Q7VXL2	DUF1854 domain-containing protein
BP1744	BP1744	0.155378	0.656651	0.950752	0.0221585	0.80438	0.142657	0.0416167	0.93874	0.0970762	0.729744	Q7VXL1	Uncharacterized protein
BP1745	BP1745	0.37542	0.439612	0.0464286	0.521027	0.0972492	0.754216	0.0432433	0.824615	0.000765825	1.14479	Q7VXL0	Putative exported protein
BP1746	BP1746	0.428442	0.265124	0.0622478	0.370254	0.00213013	1.10194	0.00147631	1.02705	1.0883e-05	1.07002	Q7VXK9	Putative peptidoglycan-binding protein
BP1747	BP1747	0.231251	0.434254	0.127071	0.37501	0.22097	-0.545633	0.00348342	-1.35829	0.162884	-0.524822	Q7VXK8	Uncharacterized protein
BP1749	BP1749	0.657109	0.247897	0.373884	0.277333	0.58945	0.265073	0.032995	0.868134	0.329379	0.4054	Q7VXK7	Putative AsnC-family transcriptional regulator
BP1750	BP1750	0.676268	0.19146	0.104154	0.374525	0.00641559	1.03673	0.782264	0.150727	0.038655	0.86972	Q7VXK6	Putative membrane protein
BP1751	dfp	0.855043	0.0692469	0.00144503	0.563864	0.731768	0.145369	0.42343	0.25792	0.184051	0.368649	Q7VXK5	Coenzyme A biosynthesis bifunctional protein CoaBC (EC 4.1.1.36) (EC 6.3.2.5) (DNA/pantothenate metabolism flavoprotein)
BP1752	lspA	0.0444307	-1.04123	0.00625375	-0.921961	0.00533875	-1.55297	0.00101719	-2.10199	0.0012622	-1.88805	Q7VXK4	Lipoprotein signal peptidase (EC 3.4.23.36) (Prolipoprotein signal peptidase) (Signal peptidase II) (SPase II)
BP1753	ileS	0.613199	-0.131159	0.0498372	-0.325701	0.0034246	-0.889336	0.00441611	-0.889384	0.00393734	-0.698161	Q7VXK3	Isoleucine--tRNA ligase (EC 6.1.1.5) (Isoleucyl-tRNA synthetase) (IleRS)
BP1754	ribF	0.647156	0.206113	0.00311994	-0.790776	0.0821692	-0.803999	0.0178579	-1.20916	0.990405	-0.00499538	Q7VXK2	Riboflavin biosynthesis protein [Includes: Riboflavin kinase (EC 2.7.1.26) (Flavokinase); FMN adenylyltransferase (EC 2.7.7.2) (FAD pyrophosphorylase) (FAD synthase)]
BP1756	BP1756	0.0271187	-0.74188	9.07363e-09	-1.19055	2.89216e-05	-1.62305	1.82729e-09	-2.87932	5.46617e-07	-1.7441	Q7VXK1	SAM_MT_RSMB_NOP domain-containing protein
BP1757	BP1757A	0.25237	-1.38144	0.085203	0.684286	0.760929	0.222903	0.664873	-0.424979	0.412202	0.6002
BP1758	BP1758	0.591993	0.133877	0.0218905	0.348763	0.0378435	0.623899	0.0373671	0.525137	0.033881	0.435474	Q7VXJ9	Probable fatty acid desaturase
BP1759	uvrD	0.630193	-0.129275	0.00739294	-0.461097	0.0524957	-0.655805	0.0100653	-0.759007	1.24159e-09	-1.33369	Q7VRY2	DNA helicase (EC 3.6.4.12)
BP1760	BP1760	0.17862	-0.541075	0.0395835	-0.51156	0.0325487	-0.956279	0.00499791	-1.2795	0.000208656	-1.25855	Q7VXJ8	Putative exported protein
BP1761	BP1761	0.760044	-0.103717	0.0615329	-0.362931	0.0358319	-0.907883	0.000210491	-1.50051	0.000128701	-1.43482	Q7VXJ7	Probable ABC transporter ATP-binding protein
BP1762	BP1762	0.125547	-0.500487	0.00461684	-0.595861	0.00110433	-1.3421	5.77567e-09	-3.26964	5.95908e-05	-1.73956	Q7VXJ6	50S ribosomal protein L3 glutamine methyltransferase (L3 MTase) (EC 2.1.1.298) (N5-glutamine methyltransferase PrmB)
BP1763	dapE	0.34942	-0.274149	0.0048283	-0.513091	5.27981e-06	-1.6976	3.63443e-05	-1.50674	4.41346e-09	-2.02844	Q7VXJ5	Succinyl-diaminopimelate desuccinylase (SDAP desuccinylase) (EC 3.5.1.18) (N-succinyl-LL-2,6-diaminoheptanedioate amidohydrolase)
BP1764	dapD	0.125687	-0.401719	1.542e-05	-0.766981	2.26247e-07	-2.08242	3.87114e-19	-3.57742	2.71504e-16	-3.21342	P0A4U8	2,3,4,5-tetrahydropyridine-2,6-dicarboxylate N-succinyltransferase (EC 2.3.1.117) (Tetrahydrodipicolinate N-succinyltransferase) (THDP succinyltransferase) (THP succinyltransferase) (Tetrahydropicolinate succinylase)
BP1766	BP1766	0.000241346	-3.76319	0.00119174	-1.25579	0.716837	0.221358	0.189618	-1.23044	0.393143	0.532132	Q7VXJ4	Putative exported protein
BP1767	phg	0.683289	-0.310115	0.191063	0.393407	0.610281	0.263188	0.0272053	0.950189	0.476564	0.381198	Q79GU5	Autotransporter
BP1768	BP1768	0.481958	-0.358285	0.0496635	-0.560286	0.00863292	-1.30663	0.00237862	-2.03979	0.834014	-0.108062	Q7VXJ3	Putative membrane protein
BP1769	BP1769	0.645063	-0.309632	0.185672	-0.477144	0.00835935	-1.53403	0.204636	-0.821535	0.823614	0.133427	Q7VXJ2	Uncharacterized protein
BP1771	BP1771	0.0154017	-0.972441	4.62946e-05	-1.07035	0.0869813	-0.749053	0.547242	-0.287383	0.0141662	-1.06719	Q7VXJ1	Uncharacterized protein
BP1773	BP1773	0.43482	-0.40318	0.997387	-0.00132006	0.977652	0.0172594	0.0313628	-1.13819	0.1797	-0.627174	Q7VXI9	UPF0114 protein BP1773
BP1774	tig	0.31275	-0.221298	3.29817e-07	-0.813339	1.45556e-06	-1.46511	0.000153007	-1.64707	8.4934e-06	-1.21691	Q7VXI8	Trigger factor (TF) (EC 5.2.1.8) (PPIase)
BP1775	clpP	8.14059e-05	-0.947674	2.97758e-11	-1.37713	8.12649e-09	-2.06425	3.60512e-06	-1.72056	1.34775e-07	-1.46736	Q7VXI7	ATP-dependent Clp protease proteolytic subunit (EC 3.4.21.92) (Endopeptidase Clp)
BP1776	clpX	0.934633	0.0243808	0.0612924	-0.300683	0.00660891	-0.795474	0.968614	-0.0135102	0.851113	0.0461338	Q7VXI6	ATP-dependent Clp protease ATP-binding subunit ClpX
BP1777	lon	2.79058e-11	-1.18766	0.00729447	-0.405247	0.340862	-0.31224	0.387035	-0.211498	0.436226	-0.167695	Q7VRY1	Lon protease (EC 3.4.21.53) (ATP-dependent protease La)
BP1778	BP1778	0.00361253	-1.28906	1.06363e-07	-1.38119	0.118795	-0.784479	0.28482	-0.569659	0.0105345	0.967148	Q7VXI5	Probable LysR-family transcriptional regulator
BP1779	BP1779	0.931504	0.0960235	0.996332	-0.00247708	0.172911	0.794003	0.145336	1.04315	1.20985e-07	2.68705	Q7VXI4	Uncharacterized protein
BP1780	BP1780	0.200524	-7.47656	0.800155	-0.228407	0.00738237	1.90011	0.513128	0.782926	0.318185	1.01599	Q7VXI3	Putative exported protein
BP1781	BP1781	0.613199	0.890765	0.364733	-1.36122	0.174353	-6.17065	0.352601	-5.87291	0.227605	1.45205	Q7VXI2	MaoC-like domain-containing protein
BP1782	BP1782	0.524848	1.11745	0.685152	0.477194	0.000588611	2.6943	0.460749	-5.25535	0.280668	1.60954	Q7VXI1	Probable enoyl-CoA hydratase/isomerase (EC 4.2.1.17)
BP1783	BP1783	0.413064	-6.40452	0.146367	1.32839	0.295969	-5.48251	0.461182	-5.25296	0.435075	-4.80716	Q7VXI0	Uncharacterized protein
BP1784	BP1784	0.293833	1.45853	0.484703	-0.838909	0.00025126	2.59775	0.031459	2.36604	0.172773	-6.27455	Q7VXH9	Putative thiolase
BP1788	pcaI	0.786913	0.392449	0.0182046	1.23457	0.000454594	2.12237	0.951516	0.0952866	0.0487632	1.57441	Q7VXH7	3-oxoadipate CoA-transferase subunit A (EC 2.8.3.6)
BP1789	pcaJ	0.621148	-0.610679	0.953087	-0.0357269	0.655096	0.373208	0.218825	-1.80362	0.634318	-0.510963	Q7VXH6	3-oxoadipate CoA-transferase subunit B (EC 2.8.3.6)
BP1794	lexA	0.272916	-0.36764	0.0125286	-0.628183	0.562329	0.263879	0.382451	0.270659	0.772173	0.0872076	Q7VRY0	LexA repressor (EC 3.4.21.88)
BP1795	tyrB	0.00268692	-0.735925	0.000242507	-0.61969	0.00759604	-0.884503	0.00142616	-0.941929	0.042445	-0.541603	Q7VXH5	Aminotransferase (EC 2.6.1.-)
BP1796	uvrB	0.0318938	-0.571217	3.55781e-13	-1.27157	3.37039e-05	-1.93642	0.00239807	-1.02779	0.357793	-0.263972	Q7VXH4	UvrABC system protein B (Protein UvrB) (Excinuclease ABC subunit B)
BP1797	ptpA	8.15354e-07	-1.15879	8.78454e-12	-1.18566	0.0661746	-0.614884	0.583712	0.171863	0.692026	0.0986738	Q7VXH3	Low molecular weight protein-tyrosine-phosphatase (EC 3.1.3.48)
BP1798	BP1798 IscR	0.00544064	-0.742402	1.00842e-05	-0.82394	0.368026	-0.342272	0.0366721	0.597267	0.00233397	0.835383	Q7VXH2	Putative DNA-binding protein
BP1799	iscS	5.51442e-06	-1.09837	5.07914e-07	-0.84082	0.0497291	-0.657812	0.84329	-0.0681178	0.00107317	0.713044	Q7VXH1	Cysteine desulfurase IscS (EC 2.8.1.7)
BP1800	iscU	1.02381e-06	-1.4402	0.0455875	-0.394739	0.010701	-0.970788	0.779122	-0.1251	0.842835	0.0667973	Q7VXH0	Iron-sulfur cluster assembly scaffold protein IscU
BP1801	iscA	0.0148686	-0.879973	0.00264338	-0.748461	0.0303452	-0.904595	0.296561	-0.425025	0.512764	0.27166	Q7VXG9	[Fe-S] cluster formation/repair protein
BP1802	hscB	0.0202891	-0.807506	0.000821407	-0.747875	0.0662517	-0.770688	0.175564	-0.545485	0.000117835	1.18741	Q7VXG8	Co-chaperone protein HscB homolog
BP1803	hscA	0.0691059	-0.536733	0.156018	-0.274677	0.378265	0.315282	0.00368645	0.96857	0.00114616	1.02199	Q7VXG7	Chaperone protein HscA homolog
BP1804	fdx	0.242321	-0.446053	0.0719156	-0.448903	0.453477	-0.322656	0.0696365	-0.724824	0.857432	0.0702388	Q7VXG6	Ferredoxin, 2Fe-2S
BP1805	BP1805	0.147513	-0.756529	0.553219	0.186289	0.585899	0.265321	0.237816	0.65533	0.00772361	1.22161	Q7VXG5	Uncharacterized protein
BP1806	BP1806	0.793032	-0.121081	0.172212	-0.355181	0.95334	0.0321525	0.0686212	-0.880842	0.628219	-0.193028	Q7VXG4	Methylglyoxal synthase (EC 4.2.3.3)
BP1808	paaG	0.936865	-0.0473489	0.0194089	-0.594005	0.562329	-0.287396	0.16744	0.600872	0.0695185	0.683185	Q7VXG3	Probable enoyl-CoA hydratase (EC 4.2.1.17)
BP1810	BP1810	NA	NA	2.30702e-34	9.69032	4.55108e-34	10.7971	9.76802e-23	10.4147	NA	NA	Q7TTJ9	Transposase
BP1812	BP1812	0.622272	0.386276	0.00194555	1.04083	0.42449	0.54565	0.000795533	1.80937	1.04136e-07	2.24897	Q7VXG2	Uncharacterized protein
BP1813	pdxA	0.716009	-0.348895	0.401343	-0.364073	0.790942	-0.209134	0.682771	0.331701	0.56519	0.402275	Q7VXG1	Putative pyridoxal phosphate biosynthetic protein
BP1814	BP1814	0.611385	0.343543	0.49148	-0.282718	0.707855	-0.270552	0.369849	0.55068	0.589162	-0.378327	Q7VXG0	Probable GntR-family transcriptional regulator
BP1815	BP1815	0.209628	-0.463328	0.000110677	-0.846137	0.00134568	-1.26623	8.84251e-06	-2.15486	0.00179503	-1.19387	Q7VXF9	MOSC domain-containing protein
BP1816	panD	0.0749509	0.543818	0.185334	-0.297719	0.0375527	-0.80262	0.795527	-0.180621	0.790852	-0.0946875	Q7VXF8	Aspartate 1-decarboxylase (EC 4.1.1.11) (Aspartate alpha-decarboxylase) [Cleaved into: Aspartate 1-decarboxylase beta chain; Aspartate 1-decarboxylase alpha chain]
BP1817	ascD	0.0363809	-0.525037	0.00063378	-0.593277	2.28148e-07	-1.76786	1.24126e-05	-1.40747	0.00251652	-0.797201	Q7VXF7	CDP-6-deoxy-L-threo-D-glycero-4-hexulose-3-dehy drase reductase (EC 1.17.1.-)
BP1818	dadA	0.0542813	-0.52801	0.0815601	-0.364546	0.286157	-0.391317	0.365821	-0.312518	0.0899502	-0.496104	Q7VXF6	D-amino acid dehydrogenase small subunit (EC 1.4.99.1)
BP1820	BP1820	0.564544	-0.453227	0.152611	-0.618722	0.0548539	-1.57048	0.0909944	-2.23145	0.24855	0.703279	Q7VXF4	Probable LysR-family transcriptional regulator
BP1822	BP1822	0.270169	-7.12316	0.897489	-0.154198	0.961908	0.0830862	0.0253212	2.46214	0.0247584	2.15976	Q7VXF3	Uncharacterized protein
BP1823	BP1823	0.410846	0.645311	0.531756	-0.30832	0.195525	-1.28122	0.000106208	2.2797	0.166778	1.01818	Q7VXF2	Probable extracellular solute-binding protein
BP1824	BP1824	0.290958	0.868197	0.308639	0.52283	0.925219	0.0902424	0.972341	-0.0539504	0.122975	1.30074	Q7VXF1	Probable inner membrane component of binding-protein-dependent transport system
BP1825	BP1825	0.767231	0.256473	0.891779	-0.0622266	0.586639	-0.434129	0.982018	0.0237892	0.864024	-0.157057	Q7VXF0	Probable probable inner membrane component of binding-protein-dependent transport system
BP1826	BP1826	0.728071	-0.332202	0.980907	-0.0105691	0.185041	0.7447	0.0193772	1.45692	3.35368e-06	2.2781	Q7VXE9	Probable ATP-binding component of ABC transporter
BP1827	BP1827	0.549425	-0.495622	0.00994351	0.771872	0.0497399	0.926074	0.107371	0.960319	0.000372439	1.78701	Q7VXE8	Putative amidase (EC 3.5.1.4)
BP1829	BP1829	0.66651	0.615824	0.0727138	1.15253	0.00198249	2.25635	0.138606	-7.10665	0.568172	0.840301	Q7VXE7	Lipoprotein
BP1830	BP1830	0.256282	1.55102	0.18829	-1.40149	0.00310455	2.42272	0.295658	-6.19697	0.32757	1.1569	Q7VXE6	Uncharacterized protein
BP1833	BP1833	0.524777	0.901007	0.377899	0.730465	0.389286	-1.38689	0.822621	0.331064	0.817781	0.341107	Q7VXE4	Putative general secretion pathway protein
BP1834	BP1834	0.642694	-5.0054	0.0292233	2.35617	NA	NA	0.479439	-5.1465	0.587405	-3.89968	Q7VXE3	Putative fimbrial protein
BP1835	BP1835	0.293587	-7.00817	0.928649	0.110025	0.697578	0.500219	0.383212	-5.69933	0.877783	-0.294072	Q7VXE2	Putative exported protein
BP1836	alaS	0.0488663	-0.410592	1.18955e-08	-0.849345	1.43442e-06	-1.45464	3.53062e-06	-1.54322	4.42789e-10	-1.39275	Q7VXE1	Alanine--tRNA ligase (EC 6.1.1.7) (Alanyl-tRNA synthetase) (AlaRS)
BP1837	BP1837	0.966424	-0.0209681	0.0175095	-0.559847	0.00134907	-1.36041	0.006884	-1.21657	0.246914	-0.480423	Q7VXE0	UPF0033 domain-containing protein
BP1838	BP1838	0.0879704	0.702249	0.0744803	-0.547044	0.018611	-1.30451	0.00330692	-1.43676	0.0143656	-1.16277	Q7VXD9	Putative exported protein
BP1839	rpsP	0.000261559	-0.834791	4.54346e-12	-1.12173	3.08588e-07	-2.05091	6.67145e-07	-1.68216	1.07809e-06	-1.30917	Q7VXD8	30S ribosomal protein S16
BP1840	rimM	0.000162715	-0.879408	0.000975818	-0.65845	0.00167651	-1.35991	0.0214792	-0.84961	1.9637e-05	-1.39988	Q7VXD7	Ribosome maturation factor RimM
BP1841	trmD	0.0534885	-0.587255	2.37925e-05	-0.834639	0.0584657	-0.853593	0.3527	-0.474915	8.65445e-06	-2.1143	Q7U361	tRNA (guanine-N(1)-)-methyltransferase (EC 2.1.1.228) (M1G-methyltransferase) (tRNA [GM37] methyltransferase)
BP1842	BP1842	0.0629497	-0.646374	0.0739371	-0.397648	0.361767	-0.355671	0.820173	-0.0900308	0.601321	0.190723	Q7VXD6	Probable class-V aminotransferase
BP1843	BP1843	0.974779	0.0180268	0.00629958	-0.783344	0.463134	-0.313313	0.397561	-0.362092	0.230946	-0.477842	Q7VXD5	YjgF_endoribonc domain-containing protein
BP1844	BP1844	0.00461525	0.887784	4.60891e-15	1.29486	0.0134672	0.861217	0.000463656	1.3346	1.13995e-13	1.79841
BP1845	BP1845	0.243716	-0.435577	0.225197	-0.318826	0.361641	-0.382153	0.672821	-0.173823	0.765607	-0.11564	Q7VXD4	Uncharacterized protein
BP1846	BP1846	0.943065	-0.0332455	0.130934	-0.338811	0.259416	-0.470152	0.680907	0.164826	0.0918742	0.482079	Q7VXD3	Endolytic murein transglycosylase (EC 4.2.2.-) (Peptidoglycan polymerization terminase)
BP1847	tmk	0.10293	-0.575167	0.00799808	-0.579973	0.00065922	-1.38542	0.0046323	-1.11584	0.037865	-0.722877	Q7VXD2	Thymidylate kinase (EC 2.7.4.9) (dTMP kinase)
BP1848	holB	0.222214	-0.485581	0.727186	-0.0938856	0.950829	-0.0292176	0.898399	0.063164	0.65218	0.166632	Q7VXD1	DNA polymerase III, delta' subunit (EC 2.7.7.7)
BP1849	BP1849	0.824922	-0.0927858	0.0191962	-0.660941	0.775598	0.138461	0.47914	0.261427	0.439535	-0.282645	Q7VXD0	Uncharacterized protein
BP1850	BP1850	0.885044	-0.0726634	0.930545	-0.0243178	0.512242	0.269866	0.950679	0.0301058	0.003208	0.918958	Q7VXC9	Putative exported protein
BP1851	BP1851	0.0548443	-2.00567	0.00144503	0.952928	1.17319e-05	1.9342	2.89643e-22	3.35953	1.13546e-08	2.2583	Q7VXC8	Probable transcriptional regulator
BP1852	BP1852	0.292996	-0.64735	0.864179	0.060372	0.392419	0.425765	4.50386e-11	2.16787	0.00619735	1.00547	Q7VXC7	Putative glutamine-binding periplasmic protein
BP1859	amaB	0.61337	0.348066	0.257235	-0.443995	0.160833	0.84534	0.769273	0.355196	0.663231	-0.564182	Q7VXC4	N-carbamoyl-L-amino acid amidohydrolase (EC 3.5.1.-)
BP1862	BP1862	0.327721	-0.924778	0.356049	0.350344	0.489051	0.508378	0.982018	-0.0361197	0.367461	0.817116	Q7VXC1	Putative membrane protein
BP1863	BP1863	0.0498645	-8.53787	0.0414059	-1.92208	0.437716	0.716348	0.000320642	3.83509	0.128595	1.88397	Q7VXC0	Putative membrane protein
BP1864	BP1864	0.376536	-0.724775	0.656234	-0.178613	0.309049	-0.968853	0.135231	1.41576	0.888204	-0.162373	Q7VXB9	Putative exported protein
BP1865	BP1865	0.32304	-0.667867	0.864179	0.0622817	0.247662	0.6477	0.951309	-0.0637564	0.515355	0.411956	Q7VXB8	GntR-family transcriptional regulator
BP1874	BP1874	0.061959	0.770408	0.022444	0.612922	0.652038	0.225341	0.246577	-0.667512	0.848192	-0.105026	Q7VXB6	Putative amidase
BP1875	BP1875	0.383256	-0.63748	0.287752	0.352612	0.382487	0.505948	0.77404	0.189389	0.514612	-0.446436	Q7VXB5	Putative hydro-lyase BP1875 (EC 4.2.1.-)
BP1876	bvgR	0.0020116	-0.648923	5.89315e-05	-0.605679	0.019828	-0.740257	0.000258327	-0.931567	0.109046	-0.346235	Q79GT7	Regulatory protein BvgR
BP1877	bvgS	1.07712e-11	-1.13562	1.72344e-17	-1.27025	2.79671e-08	-1.56326	1.24328e-09	-1.81975	1.21115e-25	-2.24412	P16575	Virulence sensor protein BvgS (EC 2.7.13.3)
BP1878	bvgA	0.000107978	-0.781741	0.00112232	-0.49908	1.52988e-06	-1.44143	4.34894e-08	-1.42663	1.40177e-06	-1.03246	P0A4H2	Virulence factors putative positive transcription regulator BvgA
BP1879	fhaB	2.97097e-13	-1.05965	1.32152e-27	-1.38703	1.6924e-13	-2.04239	1.79501e-09	-2.05944	2.48372e-28	-1.88384	P12255	Filamentous hemagglutinin
BP1881	fimB	0.000353211	-0.827128	0.0052794	-0.551471	0.0331942	-0.964831	9.12182e-05	-1.40344	4.13737e-08	-1.4942	P33409	Chaperone protein FimB/FhaD
BP1882	fimC	0.0079941	-0.532062	0.0127144	-0.408108	0.000953872	-1.04795	8.53587e-10	-1.72644	2.19937e-14	-1.66445	P33410	Outer membrane usher protein FimC
BP1883	fimD	0.0123476	-0.589285	0.543835	-0.112934	0.00385111	-1.02311	1.08232e-09	-1.79738	5.84436e-10	-1.41666	Q00879	Protein FhaE
BP1884	fhaC	0.0597958	-0.458879	0.292267	-0.189344	0.022161	-0.82573	5.63204e-06	-1.18134	7.68639e-07	-1.12995	P35077	Filamentous hemagglutinin transporter protein FhaC (TpsB transporter)
BP1886	BP1886	0.955479	0.0401527	0.0135993	0.663554	0.171951	-0.745571	0.00459167	1.21444	3.75276e-05	1.47386	Q7VXB4	Putative membrane protein
BP1887	BP1887	0.00064522	0.89504	2.78038e-11	1.17478	0.772005	-0.14261	2.77933e-09	1.58179	8.93524e-14	1.70491	Q7VXB3	Putative exported protein
BP1890	BP1890	0.605354	-1.04002	0.662258	-0.40533	0.00325734	2.13083	0.0300289	2.39392	0.219286	1.48077	Q7VXB2	Putative membrane protein
BP1891	BP1891	0.848693	0.286442	0.524141	-0.515192	0.172237	-1.98708	0.742912	0.481159	0.811244	0.354575	Q7VXB1	Putative exported protein
BP1892	BP1892	0.929928	-0.172511	0.809858	-0.199628	0.695238	-0.471509	0.479799	0.851416	0.744289	-0.59631	Q7VXB0	Uncharacterized protein
BP1894	BP1894	0.91132	0.0735555	1.54247e-06	-1.59846	0.0486233	-0.988261	0.979565	0.0152799	0.0575606	0.619142	Q7VXA9	HTH marR-type domain-containing protein
BP1895	oplaH	3.40969e-06	-1.16534	9.44189e-21	-1.58119	3.13922e-07	-2.08767	0.0246272	-0.651491	0.000636808	-0.854114	Q7VXA8	5-oxoprolinase (EC 3.5.2.9)
BP1896	BP1896	0.269606	-0.500796	0.00323566	-0.747976	0.197633	-0.60912	0.774312	0.127486	0.033881	0.669051	Q7VXA7	Uncharacterized protein
BP1898	BP1898	0.776631	-0.15959	0.584702	-0.173006	0.941241	0.0399873	0.760271	0.162363	0.423287	0.355577	Q7VXA6	Putative membrane protein
BP1899	BP1899	0.045334	-0.855792	0.900845	-0.0365441	0.185461	-0.598006	0.0215844	0.816325	0.0222134	0.751388	Q7VXA5	Putative transcriptional regulator
BP1900	BP1900	0.800757	0.157747	0.250959	-0.347981	0.338863	0.517939	0.0180364	1.27199	0.0792416	0.958821	Q7VXA4	Putative exported protein
BP1901	BP1901	0.457236	-0.386633	0.111077	-0.544482	0.528346	-0.393706	0.449491	-0.450496	0.275901	-0.56891	Q7VXA3	Probable methyltransferase
BP1902	suhB	0.235692	-0.38488	0.00286077	-0.587779	0.00136255	-1.11102	0.000673594	-1.12281	0.163985	-0.382762	Q7VXA2	Inositol-1-monophosphatase (EC 3.1.3.25)
BP1903	BP1903	0.213658	-0.403809	0.000247098	-0.694837	5.28676e-06	-1.71111	7.65383e-09	-2.73883	2.85137e-06	-1.65045	Q7VXA1	Putative membrane protein
BP1904	uppP	0.343129	-0.383692	0.00498087	-0.65481	5.21862e-07	-2.24537	0.0575586	-0.836987	1.91514e-06	-2.52546	Q7VXA0	Undecaprenyl-diphosphatase (EC 3.6.1.27) (Bacitracin resistance protein) (Undecaprenyl pyrophosphate phosphatase)
BP1905	lpxH	0.443923	-0.277849	0.0386616	-0.42591	0.000200908	-1.34686	9.65284e-05	-1.37464	4.18494e-05	-1.27629	Q7VX99	UDP-2,3-diacylglucosamine hydrolase (EC 3.6.1.54) (UDP-2,3-diacylglucosamine diphosphatase)
BP1906	ppiB	0.327405	-0.32671	0.00244147	-0.704918	0.000745806	-1.28582	4.21142e-06	-1.55827	7.73618e-12	-1.98085	Q7VX98	Peptidyl-prolyl cis-trans isomerase (PPIase) (EC 5.2.1.8)
BP1907	BP1907	0.117816	0.507641	0.990148	-0.00439567	0.982897	0.0122334	0.507596	-0.280312	0.920765	0.0370518	Q7VX97	Putative exported protein
BP1908	cysS	0.00132432	-0.790699	5.19261e-12	-1.28242	8.49958e-10	-2.56064	0.00215047	-1.40283	0.000883715	-1.19336	Q7VX96	Cysteine--tRNA ligase (EC 6.1.1.16) (Cysteinyl-tRNA synthetase) (CysRS)
BP1909	BP1909	0.244482	-0.438807	2.39836e-08	-1.30269	3.75315e-05	-2.02426	1.34868e-08	-3.69925	5.98197e-05	-1.84404	Q7VX95	DNA-3-methyladenine glycosylase (EC 3.2.2.21)
BP1911	BP1911	0.00917301	-9.28996	0.092066	0.967356	0.0252179	-7.56955	0.297201	1.09189	0.440822	0.833761	Q7VX93	Transposase
BP1912	BP1912	0.276398	-0.929302	0.838166	-0.0982626	0.87113	0.130276	0.420205	0.614601	0.191239	0.775468	Q7VX92	tRNA(Ile)-lysidine synthase (EC 6.3.4.19) (tRNA(Ile)-2-lysyl-cytidine synthase) (tRNA(Ile)-lysidine synthetase)
BP1913	ask	0.000365284	-0.731339	2.0952e-15	-1.23354	1.39835e-11	-2.34504	2.99734e-16	-2.73119	3.35887e-10	-1.60897	Q7VX91	Aspartokinase (EC 2.7.2.4)
BP1914	BP1914	0.000991235	-3.52818	0.0055658	2.46683	0.00849319	1.7648	1.10861e-05	-10.2205	0.67442	0.564425
BP1915	BP1915	0.604991	0.634356	0.177685	0.819714	0.0946351	1.2414	0.0689855	2.00892	0.0997402	-6.79288	Q7VX90	Cupin_2 domain-containing protein
BP1916	BP1916	0.772794	0.515923	0.293887	0.806974	0.346771	-1.21605	0.615535	1.05158	0.0384433	2.64226	Q7VX89	NIPSNAP domain-containing protein
BP1917	BP1917	0.322967	0.942989	0.0110791	-1.94646	0.00442785	-8.36207	0.428983	1.18304	0.602605	0.7618	Q7VX88	Putative 3-hydroxyacyl-CoA dehydrogenase
BP1918	BP1918	0.828401	-0.499045	0.155468	-1.46595	0.722646	0.430615	0.468474	-5.20447	0.000309528	3.40458	Q7VX87	Putative membrane protein
BP1919	BP1919	0.0459584	-8.61419	0.0931209	-1.16455	0.739529	-0.356748	NA	NA	0.851113	0.381945	Q7VX86	Putative membrane protein
BP1920	BP1920	0.441207	-0.768401	0.00414423	-1.39829	0.0161485	-2.14268	0.044705	1.96899	0.222905	1.02447	Q7VX85	Putative exported protein
BP1921	bioH	0.0337556	1.98626	0.22079	-1.10778	0.469995	-0.953858	0.0017456	3.21454	0.237376	1.7745	Q7VX84	Putative hydrolase
BP1922	BP1922	0.928461	-0.176336	0.872469	0.116269	0.526026	0.578056	0.000166002	3.16475	0.415333	1.18826	Q7VX83	L-aspartate dehydrogenase 2 (EC 1.4.1.21)
BP1923	BP1923	0.312223	0.828617	0.383304	0.432984	0.0225487	1.26295	0.430455	-1.26073	0.697835	-0.512375	Q7VX82	Probable short chain dehydrogenase
BP1924	BP1924	0.452243	-0.377287	0.85376	-0.0611182	0.313844	-0.509082	0.69857	-0.22384	0.115649	-0.854262	Q7VX81	Probable TetR-family transcriptional regulator
BP1925	BP1925	0.0365195	0.670348	0.000318976	0.735746	0.0790686	0.673326	5.34641e-13	2.22111	7.67752e-06	1.36817	Q7VX80	LysR-family transcriptional regulator
BP1926	BP1926	0.0723285	0.971826	0.00191722	1.05234	1.15389e-06	1.91017	0.455827	0.524536	0.264874	0.673904	Q7VX79	Putative extracellular solute-binding protein
BP1928	BP1928	0.983666	-0.0391541	0.503189	-0.595605	0.0168142	-7.68148	0.132884	-7.14111	0.64941	-0.791398	Q7VX78	Putative ABC transporter, permease protein
BP1929	BP1929	0.776631	0.321298	0.451048	0.44255	0.850644	-0.195481	0.096277	1.36158	0.840754	0.251841	Q7VX77	Putative ABC transporter, permease protein
BP1930	BP1930	0.230645	1.03347	0.00157542	1.25372	0.00184399	1.64905	0.191338	0.990152	0.91309	0.115548	Q7VX76	Probable ATP-binding component of ABC transporter
BP1931	BP1931	0.0910941	-1.07334	0.000101258	-1.43026	0.00792868	-2.38913	0.430455	-0.946559	0.0104114	-8.00135	Q7VX75	Probable NADH-dependent flavin oxidoreductase
BP1933	BP1933	0.721171	0.302485	0.72835	0.163446	0.260533	0.67845	0.384258	-0.892788	0.282346	-1.0152	Q7VX74	Putative pimeloyl-CoA synthetase
BP1934	BP1934	0.81817	0.414474	0.870017	-0.16595	0.0476283	1.69656	0.95383	-0.12083	0.770493	0.43678	Q7VX73	Putative exported protein
BP1935	BP1935	0.485723	-6.03869	0.204306	-5.14171	0.317262	-5.38344	NA	NA	0.352488	-5.26599	Q7VX72	Uncharacterized protein
BP1936	BP1936	0.388347	-6.5302	0.081424	-5.97428	0.943754	-0.156977	0.571948	1.20192	0.474521	-4.58163	Q7VX71	MaoC-like domain-containing protein
BP1937	BP1937	NA	NA	0.22348	1.45186	0.366559	-5.09837	0.116954	2.48386	NA	NA	Q7VX70	MaoC-like domain-containing protein
BP1938	BP1938	0.80348	0.445737	0.0638173	-6.14227	0.587984	-0.964411	0.0295567	2.10654	0.677501	0.614912	Q7VX69	Uncharacterized protein
BP1939	BP1939	0.896758	0.147648	0.0157302	1.12395	0.00449762	-8.19494	0.314013	0.956969	0.00537696	1.87027	Q7VX68	Putative ArsR-family transcriptional regulator
BP1940	nemA	0.00622253	-1.10728	0.0951242	-0.439357	0.00651199	-1.29734	0.339643	-0.484617	0.324622	-0.460317	Q7VX67	N-ethylmaleimide reductase (EC 1.-.-.-)
BP1941	BP1941	0.397859	-0.626728	0.829404	-0.0979384	0.0213176	-1.80455	0.102156	0.98598	0.0173622	-2.78077	Q7VX66	Putative membrane protein
BP1942	hmsR	0.577806	-0.537019	0.088587	-0.937929	0.8531	0.153424	0.577001	-0.70289	0.0204622	1.54761	Q7VX65	Poly-beta-1,6-N-acetyl-D-glucosamine synthase (Poly-beta-1,6-GlcNAc synthase) (EC 2.4.1.-)
BP1943	hmsF	0.506073	0.612784	0.664845	-0.248569	0.24866	-1.15772	0.811062	0.230409	0.125917	-2.04309	Q7VX64	Putative hemin storage protein
BP1944	hmsH	0.566222	-0.693454	0.50023	0.334116	0.00801772	1.37062	0.0659144	1.12835	0.000140184	2.10066	Q7VX63	Putative hemin storage protein
BP1945	BP1945	0.0488663	1.2103	1.20864e-13	2.14556	1.17124e-11	2.65597	4.43917e-07	2.6556	1.93529e-08	2.26114	Q7VX62	Putative membrane protein
BP1946	BP1946	0.510303	-0.330916	0.0353054	0.501937	0.573425	0.254076	0.0493856	0.788533	0.75412	0.16838	Q7VX61	MarR-family transcriptional regulator
BP1948	BP1948	0.560992	0.277942	0.512745	0.178631	0.067208	-0.791585	0.521936	0.288114	0.844398	-0.104939	Q7VX60	Branched-chain amino acid-binding protein
BP1949	BP1949	0.776631	0.182343	0.544711	-0.200942	0.522667	-0.358566	0.0134454	1.12475	0.437148	0.44244	Q7VX59	Putative permease component of branched-chain amino acid transport system
BP1950	BP1950	0.934633	0.0770283	0.166208	-0.584968	0.5258	-0.365918	0.542428	-0.520916	0.390228	-0.751681	Q7VX58	Putative ATP-binding component of branched-chain amino acid ABC transporter
BP1951	BP1951	0.97284	-0.0393298	0.73124	-0.167537	0.586262	-0.356496	0.700607	0.31956	0.305206	-1.14931	Q7VX57	Putative ATP-binding component of ABC transporter
BP1953	BP1953	0.68603	0.500838	0.0395835	1.07618	0.0806134	1.23148	0.203296	-6.72047	0.789219	-0.50462	Q7VX56	Probable oxidoreductase
BP1954	BP1954	0.731434	0.31637	0.000269706	1.25041	0.0115025	1.22863	0.097977	1.06533	0.101215	1.03849	Q7VX55	Putative monooxygenase
BP1957	BP1957	0.111253	-8.0336	0.525618	-0.51589	0.744	0.309386	0.8028	0.308254	0.794828	0.319885	Q7TTJ1	Uncharacterized protein
BP1958	BP1958	0.995418	-0.00661342	0.778267	0.174842	0.399369	0.57545	0.466816	0.623499	0.163315	0.910188	Q7TTD2	Putative isochorismatase
BP1959	BP1959	0.0485542	-1.75299	0.000103453	3.8871	0.080253	2.66491	0.340735	1.37135	0.961501	0.0621224
BP1961	BP1961	0.633597	-0.238203	0.00013713	-0.98037	0.00741085	-1.21521	0.817187	-0.134684	0.904426	-0.0584627	Q7VX54	Putative flavocytochrome
BP1962	bfrI	1.14087e-14	-2.17441	1.50189e-40	-3.05108	7.69688e-15	-3.16947	1.19678e-06	-1.74819	1.09835e-06	-1.3003	Q7VX53	Putative ferrisiderophore receptor
BP1965	BP1965	0.651679	0.644192	0.0201678	1.12909	0.936021	-0.109761	0.729753	-0.623631	0.464379	0.866307	Q7VX52	Putative exported protein
BP1969	BP1969	0.735907	-0.532159	0.685533	0.251315	0.040162	1.39023	0.574922	0.674048	0.581435	0.656101	Q7VX51	Putative LuxR-family transcriptional regulator TCS?
BP1970	pgm	0.548939	0.214456	0.429075	0.175881	0.191835	0.465147	0.01358	-0.810746	0.214589	-0.361332	Q7VX50	Phosphoglucomutase (EC 5.4.2.8)
BP1971	pgi	0.315777	0.294176	0.126971	0.290744	0.682709	0.160765	0.00926013	-0.755303	0.0207305	-0.598784	Q7VX49	Glucose-6-phosphate isomerase (EC 5.3.1.9)
BP1972	srpH	0.321924	-0.340197	9.99648e-06	-0.908662	0.602392	-0.240299	0.96757	0.019555	0.635172	0.183429	Q7VX48	Serine acetyltransferase (EC 2.3.1.30)
BP1973	BP1973	0.00490441	-1.3984	0.0117178	-0.671832	0.812779	0.123476	0.8028	0.172651	0.351857	0.553173	Q7VX47	Putative membrane protein
BP1974	BP1974	0.182878	-0.659649	0.0538713	-0.515994	0.851051	0.0997837	0.427742	0.399984	0.0292284	0.962718	Q7VX46	NAD-dependent protein deacetylase (EC 2.3.1.286) (Regulatory protein SIR2 homolog)
BP1975	BP1975	0.203125	-0.51409	5.8084e-05	-0.951659	0.00304151	-1.39487	0.0396881	-1.25862	0.0093984	-1.31505	Q7VX45	Putative inositol monophosphatase
BP1977	goaG	0.383831	-0.378571	0.0253879	-0.534028	0.377608	-0.426519	0.00017675	-1.58453	0.673311	-0.163118	Q7VX43	4-aminobutyrate aminotransferase (EC 2.6.1.19)
BP1979	BP1979	0.469684	0.281692	0.0196521	-0.51306	0.485834	0.302131	0.000127068	1.37811	9.54297e-05	1.21736	Q7VX42	Uncharacterized protein
BP1980	BP1980	0.000552425	1.21792	0.359663	0.252889	0.799969	0.147059	0.800212	0.162261	0.142855	0.750916	Q7VX41	DNA helicase (EC 3.6.4.12)
BP1982	BP1982	0.965029	0.0404701	0.558994	0.232191	0.537925	-0.45072	0.772262	-0.231823	0.0740905	-1.51749	Q7VX40	Putative nuclease
BP1983	BP1983	0.362856	0.316552	0.79187	0.0600751	0.944882	0.034241	0.0425433	-0.695044	0.032705	-0.631473	Q7VX39	Putative extracellular solute-binding protein
BP1984	BP1984	0.0404684	0.68872	0.550195	-0.156132	0.558866	-0.257882	0.822621	-0.135003	0.0980748	-0.701819	Q7VX38	Putative oligopeptide transport system permease protein
BP1985	BP1985	0.857885	0.0871525	0.00463324	-0.647502	0.063925	-0.758485	0.934126	-0.0461955	9.49447e-06	-1.92111	Q7VX37	Putative oligopeptide transport integral membrane protein
BP1986	BP1986	0.824628	0.0869259	0.00907962	-0.481713	0.478969	-0.366866	0.196282	-0.543965	0.00129092	-0.952346	Q7VX36	Putative ABC transporter, ATP-binding protein
BP1987	BP1987	0.0103507	0.887147	0.00020987	0.756164	0.0372021	0.848779	0.0382711	0.741708	0.69085	0.181928	Q7VX35	Probable MarR-family transcriptional regulator
BP1989	BP1989	0.524777	-0.470085	0.82998	-0.0950708	0.0203523	0.99939	0.349398	-0.659742	0.766457	0.182311	Q7VX34	Putative exported protein
BP1990	BP1990	0.070853	1.84029	0.0158785	1.17241	0.0302512	1.58907	8.67172e-15	4.65028	2.10047e-06	3.70826	Q7VX33	Putative membrane protein
BP1991	BP1991	0.564544	-5.54518	0.0109703	2.02425	0.730368	0.423125	0.155945	2.23131	NA	NA	Q7VX32	Putative membrane protein
BP1992	BP1992	0.330108	-6.81864	0.0608965	1.28686	0.693938	0.380612	0.127529	1.90169	0.026243	2.1444	Q7VX31	Putative membrane protein MHYT domain
BP1993	BP1993	0.547141	-5.67032	0.923222	0.143204	0.156107	1.68552	0.482699	-5.1131	NA	NA	Q7VX30	Putative exported protein
BP1994	BP1994	NA	NA	0.433849	0.927419	0.641851	0.736587	0.572139	-4.54772	0.503119	-4.41533	Q7VX29	Putative exported protein
BP1995	BP1995	0.195108	-7.50904	0.0015369	1.50378	0.89705	0.131319	0.00342725	2.72055	0.0350544	2.00275	Q7VX28	Putative membrane protein
BP1996	BP1996	7.21564e-05	2.70676	0.602512	-0.401036	0.332655	0.744003	0.000639404	2.54376	0.00633551	2.40758	Q7VX27	Putative type II secretion system protein
BP1997	BP1997	0.578984	0.675566	0.259497	-0.653045	0.374348	0.572051	4.14347e-06	2.68772	0.0166808	1.78062	Q7VX26	Uncharacterized protein
BP1999	BP1999	0.309177	-6.93501	0.349941	0.724378	0.00193299	1.94642	0.000120467	3.13917	0.227804	1.8093	Q7VX25	Putative membrane protein
BP2001	BP2001	0.898825	0.247076	0.00948085	1.31473	0.0879336	1.14946	5.71562e-06	3.23206	0.651473	0.67515	Q7VX24	Putative lipoprotein
BP2003	BP2003	0.925999	0.110631	0.31579	-0.480466	0.419604	0.479315	5.63204e-06	2.37566	5.71638e-06	2.21018	Q7VX23	Putative exported protein
BP2004	BP2004 pilR	0.268885	0.731666	0.0140659	-1.12023	0.915466	-0.0781877	0.000144638	2.03046	0.000162224	1.9247	Q7VX22	Putative response regulator
BP2005	BP2005	0.781167	0.141086	0.0892722	-0.43525	0.0206703	-1.10528	0.467306	0.3699	0.202946	0.57053	Q7VX21	Putative lipoprotein
BP2006	BP2006	0.630561	-0.287763	0.000521652	0.979678	0.000634442	1.47279	0.00667729	1.29478	1.86705e-12	2.43127	Q7VX20	Uncharacterized protein
BP2007	BP2007	0.649939	-0.27554	0.00247691	0.733922	0.000771544	1.45964	1.93218e-10	2.43347	4.0174e-07	2.06338	Q7VX19	Putative ECF-family RNA polymerase sigma factor
BP2008	BP2008	0.287417	-1.1174	0.00124778	1.12913	0.00571272	1.56217	0.0142157	1.93503	0.000882781	2.1868	Q7VX18	Putative exported protein
BP2009	BP2009	0.960562	-0.0688709	0.644088	-0.302147	0.40606	0.858079	0.0626318	-7.70154	0.0997537	-6.81706	Q7VX17	Putative cytochrome c
BP2010	efp	0.00429648	-0.549922	8.55977e-15	-1.22417	3.88689e-08	-1.99248	9.45447e-05	-1.53342	0.000712051	-0.837208	Q7VX16	Elongation factor P (EF-P)
BP2011	BP2011	0.0612454	-0.729462	0.00264454	-0.790247	0.000259181	-1.8787	0.00696383	-1.22874	0.0309752	-0.864406	Q7VX15	Uncharacterized protein
BP2012	BP2012	0.0433446	-0.553545	8.54848e-05	-0.696583	0.00783851	-0.912609	0.00376123	-0.934776	0.000588734	-0.962624	Q7VX14	Uncharacterized protein
BP2013	BP2013	0.125455	-1.45038	0.289024	-0.460343	0.459954	0.473501	0.172216	0.900416	0.123165	0.860175	Q7VX13	LigB domain-containing protein
BP2014	acnA	0.00355859	-0.567026	3.44166e-07	-0.780701	5.56621e-05	-1.34102	9.48117e-08	-1.45872	5.81699e-06	-0.948028	Q7VX12	Aconitate hydratase (Aconitase) (EC 4.2.1.3)
BP2015	BP2015	0.981185	-0.0149378	0.888538	0.0474084	0.198769	-0.6677	0.0360825	-1.1778	0.185831	-0.618288	Q7VX11	Putative lipoprotein
BP2016	brfB	4.03178e-12	-3.14488	3.16124e-21	-2.40298	8.4518e-13	-3.48031	0.00189636	-1.3151	0.0410708	-0.747654	Q7VX10	Putative ferric siderophore receptor
BP2017	BP2017	0.0450963	0.673196	0.00288156	0.77923	0.318772	0.412593	0.0210482	0.80173	0.00171823	0.949644	Q7VX09	Putative haloacid-type dehydrogenase
BP2019	BP2019	0.777323	0.216399	0.457216	-0.311625	0.915935	-0.0728937	0.219106	0.66039	0.753399	0.175471	Q7VX08	Putative lipoprotein
BP2020	BP2020	0.00494894	1.77361	0.900864	-0.0866251	0.750288	-0.288815	0.00578251	-3.1113	0.00631966	-2.12064	Q7VX07	Uncharacterized protein
BP2021	acnB	0.950173	-0.0174975	0.000290752	-0.522465	0.000312487	-1.46994	0.771309	0.0880895	0.000486837	0.66682	Q7VX06	Aconitate hydratase B (EC 4.2.1.3) (EC 4.2.1.99) (2-methylisocitrate dehydratase)
BP2022	BP2022	0.124831	0.558908	0.467232	0.209111	0.458288	0.369086	0.675894	0.181815	2.31715e-05	1.235	Q7VX05	Putative exonuclease
BP2023	BP2023	0.19052	0.620174	0.16573	0.407401	0.184932	0.584621	0.181557	0.650331	0.00022052	1.40178	Q7VX04	Uncharacterized protein
BP2024	BP2024	0.738885	0.233726	0.168806	0.494124	0.43468	-0.46019	0.101838	0.970456	0.000440256	1.5145	Q7VX03	ABM domain-containing protein
BP2025	BP2025	0.254457	0.578701	0.513042	0.17751	0.29659	0.533109	6.74916e-07	2.03344	2.22596e-10	2.16849	Q7VX02	YCII domain-containing protein
BP2026	BP2026	0.134666	0.78348	0.181738	0.39295	0.0291733	0.938578	7.15412e-07	1.92745	6.70126e-08	1.97642	Q7VX01	Cysteine exporter
BP2027	BP2027	0.085949	1.0595	3.053e-05	1.30963	0.00371997	1.3953	0.0382328	1.32631	1.36754e-08	2.52222	Q7VX00	membrane transporter protein sulfite exporter?
BP2028	BP2028	0.17261	1.09653	0.281983	0.58583	0.244486	0.777046	0.0260723	-8.1884	0.213035	0.933898	Q7VWZ9	Putative exported protein
BP2030	BP2030	0.312223	-0.681323	0.963756	-0.0195477	0.797985	-0.16215	0.560562	0.377289	0.230783	-0.845648	Q7VWZ8	Putative LysR-family transcriptional activator
BP2031	BP2031	0.300983	-1.08873	0.00355844	-1.67567	0.626724	0.361325	0.413342	0.660069	0.26231	0.823835	Q7VWZ7	Putative acyl-CoA transferase
BP2034	BP2034	0.625698	0.201748	0.0875909	0.354975	0.055752	0.649636	0.0204801	0.698462	0.0223706	0.740901	Q7VWZ6	Putative LysR-family transcriptional regulator
BP2037	BP2037	0.284642	0.783706	0.0490925	0.777788	0.215515	0.84732	0.141347	-1.3658	0.766653	-0.252383	Q7VWZ4	N-acetyltransferase domain-containing protein
BP2038	BP2038	0.0416753	-1.90392	0.523908	0.256165	0.158445	0.83391	0.489465	0.540653	0.898167	0.100033	Q7VWZ3	Putative hydroxlacyl-CoA dehydrogenase
BP2039	BP2039	0.20921	0.438759	0.00589046	0.628808	0.00290221	1.06	0.0465712	0.79184	3.25317e-05	1.15631	Q7VWZ2	Putative amidase
BP2040	BP2040	0.994801	0.00365173	0.177955	-0.402482	0.872327	0.0909383	0.921247	-0.0649174	0.64868	-0.233162	Q7VWZ1	Putative membrane protein
BP2041	proA	0.141511	-0.487111	0.506697	-0.156874	0.233534	-0.475391	0.0238768	-1.03165	0.000178178	-1.3208	Q7VWZ0	Gamma-glutamyl phosphate reductase (GPR) (EC 1.2.1.41) (Glutamate-5-semialdehyde dehydrogenase) (Glutamyl-gamma-semialdehyde dehydrogenase) (GSA dehydrogenase)
BP2042	holA	0.118576	-0.534805	0.0132548	-0.538454	9.3848e-05	-1.67339	9.60768e-09	-2.65978	1.24219e-09	-2.66662	Q7VWY9	Putative DNA polymerase III, delta subunit (EC 2.7.7.7)
BP2043	BP2043	1.00861e-06	-1.73954	1.32366e-07	-1.12307	0.000415987	-1.40561	0.000659586	-1.78922	2.13666e-10	-2.75484	Q7VWY8	LPS-assembly lipoprotein LptE
BP2044	leuS	0.000632262	-0.735982	8.41631e-15	-1.27818	6.75229e-12	-2.22347	9.06619e-08	-2.31364	8.87486e-19	-2.3614	Q7VWY7	Leucine--tRNA ligase (EC 6.1.1.4) (Leucyl-tRNA synthetase) (LeuRS)
BP2045	BP2045	0.418999	-0.596866	0.95105	-0.0286482	0.895971	-0.0895562	0.0680983	-1.60604	0.356961	0.51351	Q7VWY6	Putative transmembrane transport protein
BP2046	BP2046	0.0120925	-2.38029	0.188509	-0.503016	0.494905	-0.44986	0.965648	-0.0367883	0.434009	-0.550833	Q7VWY5	Putative MarR-family transcriptional regulator
BP2047	bph2	5.55515e-05	0.892317	0.00603633	0.455962	4.28738e-07	-1.68268	2.3333e-11	-2.23508	3.44504e-14	-2.02789	Q7VWY4	DNA-binding protein Bph2
BP2049	BP2049	6.84427e-05	-1.10275	8.08283e-10	-1.21309	0.000414371	-1.55332	0.049876	-0.855142	0.732838	-0.132433	Q7VWY3	Putative sulfate transporter
BP2050	rpmG	0.000331878	-0.829912	6.26325e-13	-1.36193	3.96553e-14	-3.13124	1.74246e-08	-2.29258	3.35882e-10	-2.11142	Q7VWY2	50S ribosomal protein L33
BP2051	rpmB	1.13293e-06	-1.25108	8.01861e-23	-1.71759	1.81552e-07	-2.47989	0.00735276	-1.58858	9.75229e-09	-1.97452	Q7VWY1	50S ribosomal protein L28
BP2052	BP2052	0.0403061	-0.89997	9.25975e-10	-1.71019	0.0554743	-1.00262	0.494935	0.368293	0.537788	-0.304567	Q7VWY0	Bcr/CflA family efflux transporter
BP2055	BP2055	0.857008	0.0651845	0.0104407	-0.47476	0.625866	0.193701	4.80156e-06	-1.38402	4.7728e-07	-1.24495	Q7VWX9	Putative periplasmic substrate-binding protein
BP2056	BP2056	0.330108	0.484149	0.229295	0.351467	0.190812	-0.754082	0.520575	0.306735	0.586607	-0.244609	Q7VWX8	Putative binding-protein-dependent transport protein
BP2057	BP2057	0.301774	0.411772	0.0601102	0.485677	0.401696	-0.397478	0.00321495	-1.23225	7.3484e-05	-1.45665	Q7VWX7	Putative ABC-transporter ATP-binding protein
BP2058	BP2058	0.885189	-0.0794798	0.014927	0.524826	0.282145	0.421138	0.23409	0.485337	0.00012189	1.26664	Q7VWX6	Putative tautomerase
BP2059	BP2059	0.52116	0.209027	0.0322673	0.397695	0.241979	0.388442	0.00878355	0.777573	1.12791e-05	1.07018	Q7VWX5	Putative thiolase
BP2060	BP2060	0.0959335	-0.703244	0.186486	-0.335262	0.670091	-0.197606	0.06814	0.729207	0.354107	0.354397	Q7VWX4	Uncharacterized protein
BP2061	BP2061	0.000137165	1.37172	0.480446	0.196924	0.227762	0.605531	0.0197382	1.2174	0.0304841	0.917324	Q7VWX3	Putative gntR-family transcriptional regulator
BP2062	BP2062	2.21035e-05	1.52865	0.440588	0.228002	0.851327	0.120585	0.227628	0.703675	0.77716	0.154287	Q7VWX2	Putative malonyl-CoA decarboxylase
BP2063	BP2063	0.167821	0.742263	0.0217713	0.65886	0.146978	0.728092	0.00400348	1.37878	0.610879	-0.360294	Q7VWX1	Uncharacterized protein
BP2066	BP2066	0.724024	0.367851	0.20032	0.520514	0.188745	0.881934	0.0441013	1.61238	0.500814	0.562967	Q7VWX0	Putative exported protein
BP2067	BP2067	0.196976	0.53372	4.28444e-05	0.845041	0.682675	-0.240603	0.112057	-0.823481	0.0324552	-0.741351	Q7VWW9	Superoxide dismutase [Cu-Zn] (EC 1.15.1.1)
BP2068	BP2068	0.134992	0.473019	0.414866	-0.186949	0.170039	-0.585067	0.164094	0.476577	0.143345	0.463545	Q7VWW8	Putative exported protein
BP2070	BP2070	0.731974	0.204264	0.615308	-0.172998	0.651895	0.231718	0.446564	-0.554816	0.477798	0.414745	Q7VWW7	Putative ABC-transporter ATP-binding component
BP2071	BP2071	0.429238	0.309183	0.906092	0.0361809	0.374934	-0.397516	0.540762	-0.271813	0.282429	0.383065	Q7VWW6	Putative molybdenum-binding protein
BP2072	BP2072	0.652458	0.151187	7.86493e-05	-0.753156	0.00443641	-0.995607	0.603297	-0.176719	0.8938	-0.0423975	Q7VWW5	Putative lipoprotein
BP2073	BP2073	0.395697	-0.350306	0.000203014	-0.923652	0.000414371	-1.26739	0.0091477	-1.03483	0.564154	-0.246143	Q7VWW4	PNPLA domain-containing protein
BP2074	BP2074	0.278219	-1.32995	0.0575376	-1.0186	0.0764411	-1.3546	0.0186925	1.45018	0.206659	-1.7774	Q7VWW3	Putative DNA-binding protein
BP2075	BP2075	0.000266155	-0.857516	1.7674e-11	-1.18072	3.13146e-06	-1.87527	9.33113e-11	-2.08364	1.24766e-09	-1.67896	Q7VWW2	Putative efflux system inner membrane protein
BP2076	BP2076	0.000209786	-0.712754	2.99726e-17	-1.34256	2.58941e-11	-2.03443	0.00010657	-1.93765	4.92366e-15	-1.87303	Q7VWW1	Efflux pump membrane transporter
BP2078	pdxJ	0.146596	-0.478495	4.01734e-05	-0.901976	0.000108467	-1.46471	2.74037e-07	-2.09583	1.16954e-10	-2.26029	Q7VWW0	Pyridoxine 5'-phosphate synthase (PNP synthase) (EC 2.6.99.2)
BP2079	acpS	0.100075	0.607457	0.0552136	-0.5214	0.161549	-0.670653	0.945384	0.0392787	0.164292	0.557131	Q7VWV9	Holo-[acyl-carrier-protein] synthase (Holo-ACP synthase) (EC 2.7.8.7) (4'-phosphopantetheinyl transferase AcpS)
BP2080	nagZ	0.634409	-0.174566	0.000141418	-0.753466	0.0600755	-0.698525	0.0421519	-0.863655	0.0025855	-1.11148	Q7VWV8	Beta-hexosaminidase (EC 3.2.1.52) (Beta-N-acetylhexosaminidase) (N-acetyl-beta-glucosaminidase)
BP2081	uvrC	0.068222	-0.591998	0.00399502	-0.612154	0.00250189	-1.4116	0.238557	-0.556272	0.0183891	-0.853448	Q7VWV7	UvrABC system protein C (Protein UvrC) (Excinuclease ABC subunit C)
BP2082	pgsA	0.224871	0.371386	0.300281	-0.232248	0.721632	0.169816	0.336504	0.406222	0.0682608	0.579284	Q7VWV6	Putative CDP-diacylglycerol--glycerol-3-phosphate 3-phosphatidyltransferase (EC 2.7.8.5)
BP2084	queF	0.958749	-0.0318923	0.0241826	0.565692	0.434245	0.368442	0.125585	-0.660513	0.662091	0.179968	Q7VWV5	NADPH-dependent 7-cyano-7-deazaguanine reductase (EC 1.7.1.13) (7-cyano-7-carbaguanine reductase) (NADPH-dependent nitrile oxidoreductase) (PreQ(0) reductase)
BP2085	aceA	0.543531	0.358479	0.156384	0.472918	0.00153696	1.29005	0.0175082	1.19455	0.925667	-0.0615872	Q7VWV4	Putative isocitrate lyase (EC 4.1.3.1)
BP2086	BP2086	0.676722	-0.329067	0.288658	-0.461623	0.835407	0.142061	0.606647	-0.489127	0.0549773	1.10932	Q7VWV3	Putative membrane protein
BP2087	BP2087	0.582554	-5.42317	NA	NA	NA	NA	0.619417	-4.20711	0.475363	-4.57756
BP2089	BP2089	0.0237097	-8.90393	0.0663608	-1.24485	0.14891	1.00627	0.50449	0.848323	0.113935	-6.6791	Q7VWV2	Putative ABC-transporter permease component
BP2090	BP2090	0.0872378	-8.20011	0.0030288	1.46981	0.00757404	1.58409	0.963487	0.0606864	0.531658	0.576795	Q7VWV1	Putative ABC-transporter substrate-binding protein
BP2091	BP2091	0.0487871	-1.34096	0.962161	-0.0191117	0.684739	-0.332182	0.261466	-0.677715	0.766397	-0.171648	Q7VWV0	Putative dioxygenase hydroxylase component
BP2092	BP2092	0.0391918	-8.67409	0.0222194	-1.80323	0.11928	-1.48735	0.95383	-0.0727839	0.235545	-1.69486	Q7VWU9	Putative dioxygenase component
BP2093	BP2093	0.0836664	1.03247	0.0272283	0.789532	0.971107	-0.0311604	0.421069	-0.737008	0.897871	0.103713	Q7VWU8	Enoyl-CoA hydratase/isomerase-like protein
BP2094	BP2094	0.767962	0.337602	0.340096	-0.571477	0.583428	-0.484133	0.944717	-0.0873333	0.418796	0.673614	Q7VWU7	Putative 3-oxoacyl-CoA or-ACP reductase
BP2095	BP2095	0.131381	-7.88668	0.0754493	-2.24976	0.0311253	-7.4596	0.164931	-6.93265	0.857099	0.262229	Q7VWU6	Putative ferredoxin
BP2096	BP2096	0.85384	-0.207681	0.26658	-0.540197	0.0887481	-1.40994	0.518053	-0.668257	0.0195558	-7.72555	Q7VWU5	Putative fatty-acyl-CoA racemase
BP2097	BP2097	0.982993	0.0337095	0.886659	0.111235	0.753946	-0.375841	0.123187	-7.21102	0.0975077	-6.80497	Q7VWU4	Putative esterase
BP2098	BP2098	0.667615	-0.542068	0.669216	-0.265351	0.123923	-1.47957	0.0578648	-7.77117	0.696898	-0.515816	Q7VWU3	Putative acyl-CoA ligase
BP2099	BP2099	0.975832	-0.0588397	0.630326	-0.443695	0.239291	1.07235	0.0643486	2.01461	0.158821	-6.36867	Q7VWU2	Putative thiolase
BP2100	BP2100	0.360761	-0.875764	0.153404	0.587278	0.0531816	1.06633	0.926462	0.0929106	0.00206292	1.58426	Q7VWU1	Uncharacterized protein
BP2102	BP2102	0.00303167	0.760516	0.00195922	0.568368	0.615962	0.184524	0.000791631	0.821998	4.98719e-06	0.956634	Q7VWU0	Putative lysR-family transcriptional regulator
BP2103	BP2103	0.980375	-0.0128504	0.800155	0.0614495	0.623552	0.261542	0.447587	-0.299389	0.252612	0.360906	Q7VWT9	Putative exported protein
BP2106	BP2106	0.199116	-1.27238	0.101338	0.640438	0.00949058	1.28007	1.58157e-07	2.19566	0.00164446	1.53359	Q7VWT7	Uncharacterized protein
BP2107	BP2107	0.00246726	2.41702	0.0109175	1.50543	0.171687	1.23611	3.29017e-06	2.62257	0.0785317	1.38903	Q7VWT6	Uncharacterized protein
BP2108	BP2108	0.706719	-0.486499	0.337139	-0.659249	0.122557	1.0204	0.00353461	-8.96991	0.905721	0.102241	Q7VWT5	Putative membrane protein
BP2109	BP2109	0.958749	0.147554	0.345335	0.722549	0.199608	1.4194	0.233854	-6.58767	0.0943196	-6.8371	Q7VWT4	Putative membrane protein
BP2110	BP2110	0.200092	-0.608675	0.542372	-0.194644	5.03177e-05	-2.18506	0.00105062	-1.62775	0.00688783	-1.20963	Q7VWT3	Putative exodeoxyribonuclease III (EC 3.1.11.2)
BP2111	BP2111	0.365981	0.617057	0.0217713	-1.09493	0.671277	0.265419	0.627746	-0.358121	0.0005309	-3.53356	Q7VWT2	Microcystinase C (MlrC)
BP2114	BP2114	0.855336	0.196914	0.16573	0.629944	0.547004	-0.555535	0.710673	0.401177	0.0166687	-7.79444	Q7VWT0	Putative hydrolase
BP2115	BP2115	0.00174377	1.5266	0.44653	0.320694	0.736246	-0.260656	0.581586	0.446396	0.288252	-0.895266	Q7VWS9	NodB homology domain-containing protein
BP2116	BP2116	0.921486	0.088098	5.60823e-07	1.33171	3.18706e-06	1.79858	0.00341649	1.41334	0.00789191	1.24261	Q7VWS8	Putative exported protein
BP2119	BP2119	0.0163973	1.07817	0.00281849	0.836015	0.18724	0.622021	0.687076	0.246812	0.668049	0.253306	Q7VWS7	Putative membrane protein
BP2120	gor	0.381748	-0.258641	0.000766243	-0.661981	1.86943e-05	-1.5592	0.00209951	-1.36676	2.24767e-06	-1.38708	Q7VWS6	Glutathione reductase (EC 1.8.1.7)
BP2121	BP2121	0.713036	0.535776	2.3314e-06	2.66134	0.341905	1.18405	0.358763	1.4475	0.318051	-0.668594	Q7TTD7	Transposase for IS1663
BP2124	BP2124	0.159571	0.724687	0.856896	-0.0792447	0.000932414	1.61021	0.746425	-0.29048	0.0725045	-1.5374	Q7VWS5	Uncharacterized protein
BP2125	BP2125A	0.0603113	0.813061	5.99809e-08	1.25374	0.941241	-0.04669	0.278889	-0.461278	0.00432394	-1.21483	Q7VWS4	Putative lysR-family transcriptional regulator
BP2125	BP2125	0.180007	0.700827	0.0873484	0.586581	0.301353	0.575427	0.360604	-0.694727	0.564154	0.345593
BP2126	BP2126	0.0416753	-8.6425	0.600939	-0.372822	0.307394	0.780042	0.525391	-1.05263	0.972195	0.0422781	Q7VWS2	Putative oxidoreductase subunit
BP2127	BP2127	0.458431	-0.853974	0.484628	0.335525	0.922427	-0.0928763	0.219638	1.06445	0.262794	-1.22916	Q7VWS1	Putative exported oxidoreductase subunit
BP2128	BP2128	0.0930358	1.325	0.921411	-0.0759695	0.000228271	2.17079	0.586487	0.651784	0.781835	0.340266	Q7VWS0	Uncharacterized protein
BP2129	BP2129	0.33384	-0.689847	0.457163	-0.280314	0.01287	1.17627	0.014652	1.18207	0.283548	0.556989	Q7VWR9	Putative araC-family transcriptional regulator
BP2130	BP2130	0.836682	0.129533	0.193993	-0.441369	0.88483	0.0862569	0.282705	-0.718907	0.848192	-0.119349	Q7VWR8	Uncharacterized protein
BP2131	BP2131	0.387899	-0.515587	0.819152	-0.0778883	0.428365	-0.41402	3.09529e-05	1.5616	0.0231273	0.919051	Q7VWR7	Lon N-terminal domain-containing protein
BP2132	BP2132 ubiG-like	0.000713326	1.07889	1.84581e-23	1.77877	1.69105e-12	2.58388	1.27572e-36	3.97541	2.8172e-53	3.68049	Q7VWR6	3-dmu-9_3-mt domain-containing protein
BP2133	BP2133	0.199971	-0.703638	0.48043	-0.215644	0.172505	0.70542	6.44518e-11	3.35245	4.22506e-23	2.86424	Q7VWR5	Putative transmembrane efflux protein
BP2134	BP2134	0.426634	0.770533	0.893825	0.097924	0.38323	0.701291	6.90317e-05	2.60773	0.00226933	2.28789	Q7VWR4	GFA domain-containing protein
BP2138	BP2138	0.207837	-0.583618	0.90843	-0.0339329	0.603915	-0.240471	0.516144	0.272753	0.609808	-0.213937	Q7VWR3	Putative ABC-transporter membrane-spanning ATP-binding component
BP2139	BP2139	0.1978	0.48132	4.71375e-05	0.885864	0.0131648	1.07573	0.533877	-0.255536	0.850151	-0.0737438	Q7VWR2	Putative lipoprotein
BP2140	BP2140	0.243618	0.420705	2.74879e-05	0.817993	0.0116873	0.975298	0.00029893	1.09475	0.000186308	1.05761	Q7VWR1	Putative membrane protein
BP2141	BP2141	0.0366023	-1.01096	0.916651	-0.0346618	0.242096	-0.614672	0.000463656	-1.40044	2.75439e-05	-1.61587	Q7VWR0	Putative exported protein
BP2142	BP2142	0.60757	-0.209546	0.929643	-0.0268268	0.473802	-0.339945	0.000879961	-1.32557	0.00384956	-1.02422	Q7VWQ9	Putative gntR-family transcriptional regulator
BP2143	BP2143	0.265853	0.398661	0.446552	0.184055	0.000200908	-1.73552	0.300061	-0.431557	0.118866	-0.555235	Q7VWQ8	Putative sulfate transporter
BP2144	BP2144	0.260722	-0.821266	0.123481	-0.590714	0.490717	0.379547	0.189343	0.751329	0.615327	-0.250537	Q7VWQ7	Uncharacterized protein
BP2145	BP2145	0.00056326	-9.98637	0.000309163	-2.10567	0.680863	-0.319831	0.698789	0.33284	0.215104	-1.01989	Q7VWQ6	Putative ArsR-family transcriptional regulator
BP2146	BP2146	0.0653916	-0.691148	0.00245059	-0.904647	0.0185965	-0.948417	6.33415e-05	-1.87199	0.000128389	-1.61636	Q7VWQ5	AB hydrolase-1 domain-containing protein
BP2147	BP2147	0.000332571	-1.0734	8.92395e-08	-1.07362	1.12915e-06	-2.06313	7.65285e-14	-2.87273	8.16371e-16	-3.03663	Q7VWQ4	Putative exported protein
BP2148	BP2148	0.0197372	1.64848	4.84029e-08	1.90913	1.55713e-05	2.46695	0.0138831	1.37484	0.000449653	1.50237	Q7VWQ3	Uncharacterized protein
BP2149	BP2149	0.294361	0.522894	5.19261e-12	1.46275	2.43488e-09	1.95303	3.29758e-09	1.98762	5.83553e-05	1.34835	Q7VWQ2	Putative araC-family transcriptional regulator
BP2150	BP2150	0.932493	0.0831192	0.343515	0.371158	0.789066	-0.171629	4.45742e-05	-3.99704	0.718374	-0.239082	Q7VWQ1	Uncharacterized protein
BP2151	BP2151	0.84976	-0.156629	0.906097	-0.0471241	0.374161	0.464328	0.092155	-1.03079	0.96218	0.027857	Q7VWQ0	Putative oxidoreductase
BP2152	BP2152	0.184674	0.512989	0.112398	-0.407943	0.224441	0.519246	0.202773	0.537613	0.208444	0.499126	Q7VWP9	Putative lysR-family transcriptional regulator
BP2153	BP2153	0.199066	0.423225	0.237969	0.254077	0.368406	0.352069	0.123714	0.579772	0.000356025	1.02296	Q7VWP8	Putative exported protein
BP2156	BP2156	0.293833	-1.09876	0.000493806	1.15027	0.00589452	1.26452	0.932264	0.061954	0.70029	0.241893	Q7VWP7	Flavodoxin_2 domain-containing protein
BP2157	acoD	0.814994	-0.321098	0.00163704	1.40397	0.596191	0.442104	0.245798	0.933882	0.333313	0.807816	Q7VWP6	Aldehyde dehydrogenase (EC 1.2.1.3)
BP2158	BP2158	0.0457018	0.993825	0.00217164	0.888401	2.36189e-06	1.80759	3.50056e-14	2.69757	4.08642e-10	2.18463	Q7VWP5	Putative sigma-54-dependent transcriptional regulator
BP2161	BP2161	0.0278404	-8.84156	0.00031284	-3.55093	0.258616	-1.1547	0.692924	-0.43654	0.14416	-1.97995	Q7VWP4	Putative integral membrane protein
BP2162	BP2162	0.987095	0.0121514	0.0467274	-0.693768	0.00993604	-1.55514	8.97202e-06	-2.8733	5.17246e-06	-2.59562	Q7VWP3	ATP-dependent dethiobiotin synthetase BioD (EC 6.3.3.3) (DTB synthetase) (DTBS) (Dethiobiotin synthase)
BP2163	BP2163	0.960562	-0.0792887	0.0697046	0.967242	0.125412	1.05388	0.00189847	-9.17281	0.546933	-0.552784	Q7VWP2	Uncharacterized protein
BP2164	BP2164	0.827625	-0.137764	0.904893	-0.0424212	0.719158	-0.199388	0.00314327	-1.46803	0.0307576	-0.848978	Q7VWP1	Putative 8-amino-7-oxononanoate synthase (AONS) (EC 2.3.1.47) (7-keto-8-amino-pelargonic acid synthase) (7-KAP synthase) (8-amino-7-ketopelargonate synthase)
BP2165	bioA	0.712742	0.198144	0.373884	-0.261704	0.207455	-0.637479	0.0135515	-1.3806	7.21076e-08	-2.48893	Q7VWP0	Adenosylmethionine-8-amino-7-oxononanoate aminotransferase (EC 2.6.1.62)
BP2167	BP2167	0.00486561	1.24317	0.000189073	1.07622	0.530266	-0.356873	1.44113e-07	-2.29282	1.6284e-20	-2.95468	Q7VWN9	Putative integral membrane protein
BP2168	BP2168	NA	NA	NA	NA	NA	NA	0.297748	-6.18919	0.730548	-0.46258	Q7VWN8	Putative outer membrane protein
BP2170	BP2170	0.432018	0.760102	0.781724	0.166864	0.00144142	-2.5871	1.18034e-10	-4.19233	1.51181e-31	-6.47052	Q7VWN7	Probable cytochrome C oxidase subunit
BP2171	BP2171	NA	NA	0.145121	-5.5117	0.733819	-0.439974	0.000659586	-9.42517	4.82669e-09	-10.365	Q7VWN6	Putative cytochrome C oxidase subunit (Periplasmic protein)
BP2172	BP2172	0.353579	0.763652	0.000132874	1.22825	0.00471722	-2.08	6.71883e-18	-5.53413	1.15915e-38	-4.74711	Q7VWN5	Cbb3-type cytochrome c oxidase subunit
BP2173	BP2173	0.121864	1.05437	1.56607e-06	1.5865	0.169838	-0.995019	1.08433e-12	-3.5332	2.26954e-35	-4.63548	Q7VWN4	Putative ferredoxin
BP2174	BP2174	0.541872	1.57735	NA	NA	0.382687	0.899304	0.0264093	-2.13204	6.46537e-09	-4.79664	Q7VWN3	Putative lipoprotein
BP2175	BP2175	0.281589	1.47661	0.00330855	1.77542	0.787389	-0.287781	0.000136236	-2.68172	3.46986e-17	-4.36262	Q7VWN2	Putative inner membrane protein
BP2176	BP2176	0.834951	-0.129484	0.849221	0.0611097	0.0779547	0.728458	0.0386775	-1.17433	8.0111e-07	-2.23274	Q7VWN1	Probable membrane transporter protein
BP2177	BP2177	0.465088	0.425236	0.652685	0.174517	0.488069	0.375313	0.829048	0.138968	0.289571	0.51287	Q7VWN0	N-acetyltransferase domain-containing protein
BP2178	BP2178	0.474808	0.313191	0.19461	0.406746	0.597596	-0.2638	0.22032	-0.571067	0.0142975	-1.0258	Q7VWM9	Putative ABC transporter, ATP-binding subunit
BP2179	BP2179	0.931504	-0.0553915	0.0177536	0.571742	0.0271888	-1.03657	0.935092	-0.0426199	0.12046	-0.657124	Q7VWM8	Transport permease protein
BP2180	BP2180	0.851814	-0.0895181	0.993572	-0.00206288	0.7124	-0.167611	0.319681	-0.379199	0.327941	-0.33454	Q7VWM7	Uncharacterized protein
BP2183	BP2183	0.418999	0.319109	0.509934	-0.183952	0.005513	-1.20563	0.0514534	-0.736522	0.480743	-0.249978	Q7VWM6	Uncharacterized protein
BP2184	rpoD	0.00722288	-0.621122	0.000224555	-0.566243	0.0450195	-0.627617	0.000230031	-1.152	1.4438e-06	-1.05692	Q7VWM5	RNA polymerase sigma factor RpoD (Sigma-70)
BP2185	dnaG	2.50805e-10	-1.12829	8.1705e-09	-0.936605	0.00511354	-0.934868	0.233812	-0.715636	6.67746e-09	-1.3348	Q7VWM4	DNA primase (EC 2.7.7.-)
BP2186	rpsU	0.00166165	-0.621816	2.98922e-12	-1.21911	5.27899e-07	-1.74333	0.00011436	-1.18764	0.00482606	-0.66181	Q7VWM3	30S ribosomal protein S21
BP2187	BP2187	0.00183227	-0.983485	2.43609e-06	-0.986114	6.66396e-06	-1.67959	1.0288e-10	-2.41088	3.31287e-16	-3.20653	Q7VWM2	Putative transferase
BP2188	purA	0.216419	-0.298231	0.003137	-0.54355	0.000123855	-1.32315	7.19505e-09	-1.83987	1.79319e-05	-1.49549	Q7VWM1	Adenylosuccinate synthetase (AMPSase) (AdSS) (EC 6.3.4.4) (IMP--aspartate ligase)
BP2189	hisZ	0.00192736	-0.837497	1.06311e-19	-1.60282	3.99841e-06	-1.52226	4.35882e-05	-1.18947	6.06831e-08	-1.3083	Q7VWM0	ATP phosphoribosyltransferase regulatory subunit
BP2190	hflC	0.00410976	-0.701163	0.00577543	-0.478511	5.10702e-05	-1.32207	0.00063031	-0.92456	6.10147e-05	-0.996164	Q7VWL9	Protein HflC
BP2191	hflK	0.294719	-0.256316	0.124825	-0.250322	0.00133187	-0.990275	4.8312e-07	-1.2663	0.000249353	-0.832024	Q7VWL8	Protein HflK
BP2192	hflX	0.367735	-0.25642	4.3395e-06	-0.800905	0.00147426	-1.11386	0.0842651	-0.633507	3.69424e-05	-1.19828	Q7VWL7	GTPase HflX (GTP-binding protein HflX)
BP2193	hfq	0.0065913	0.571934	0.835553	-0.0384971	0.622298	-0.18706	0.754509	0.0890372	0.0257821	0.485914	Q7VWL6	RNA-binding protein Hfq
BP2194	his1	0.0964141	-0.446015	6.35071e-07	-0.955249	0.00436677	-1.02527	0.000332864	-1.32246	7.06455e-05	-1.51074	Q7VWL5	Histidinol-phosphate aminotransferase 1 (EC 2.6.1.9) (Imidazole acetol-phosphate transaminase 1)
BP2195	engA	0.000333796	-0.815372	7.81901e-10	-1.06007	0.000478383	-1.27754	3.0818e-08	-1.77873	1.76724e-06	-1.34477	Q7VWL4	GTPase Der (GTP-binding protein EngA)
BP2196	BP2196	0.747755	-0.100936	0.00949222	-0.490254	0.00979963	-0.878348	3.95471e-06	-1.41184	9.30199e-06	-1.21833	Q7VWL3	Outer membrane protein assembly factor BamB
BP2197	BP2197	0.140461	0.396762	0.537826	-0.124373	0.381278	-0.346969	0.242209	-0.381631	0.192814	0.362341	Q7VWL2	Putative membrane protein
BP2198	hisS	0.0151842	-0.59263	1.15577e-07	-0.895131	5.58529e-06	-1.64106	0.00141135	-1.17906	0.00145381	-0.898631	Q7VWL1	Histidine--tRNA ligase (EC 6.1.1.21) (Histidyl-tRNA synthetase) (HisRS)
BP2199	ispG	0.000167038	-1.03858	1.47897e-09	-1.16329	9.85315e-05	-1.54023	9.91268e-07	-1.82228	4.09303e-05	-1.2576	Q7VWL0	4-hydroxy-3-methylbut-2-en-1-yl diphosphate synthase (flavodoxin) (EC 1.17.7.3) (1-hydroxy-2-methyl-2-(E)-butenyl 4-diphosphate synthase)
BP2200	BP2200	0.0370096	0.558581	0.00264454	-0.639911	0.0188371	-0.956205	0.0425854	-0.805667	0.136164	-0.512427	Q7VWK9	Putative membrane protein
BP2201	BP2201	1.59399e-09	-1.4209	1.82842e-15	-1.5798	2.98569e-08	-2.1489	0.163208	-0.810923	9.62712e-07	-1.60471	Q7VWK8	Dual-specificity RNA methyltransferase RlmN (EC 2.1.1.192) (23S rRNA (adenine(2503)-C(2))-methyltransferase) (23S rRNA m2A2503 methyltransferase) (Ribosomal RNA large subunit methyltransferase N) (tRNA (adenine(37)-C(2))-methyltransferase) (tRNA m2A37 methyltransferase)
BP2202	ndk	0.00221682	-0.778583	2.10002e-11	-1.22284	0.000112843	-1.6576	0.0856795	-0.932016	4.1895e-07	-1.65105	Q7VWK7	Nucleoside diphosphate kinase (NDK) (NDP kinase) (EC 2.7.4.6) (Nucleoside-2-P kinase)
BP2203	valS	0.00983609	-0.597378	2.17637e-10	-1.15152	3.18948e-06	-1.58511	7.96264e-13	-2.28676	4.42126e-13	-2.09461	Q7VWK6	Valine--tRNA ligase (EC 6.1.1.9) (Valyl-tRNA synthetase) (ValRS)
BP2204	BP2204	0.876753	-0.104074	0.00306694	-0.958186	0.0239494	-1.34492	0.106859	-1.18995	0.0137271	-1.79904	Q7VWK5	Putative outer membrane (Scaffolding) protein
BP2206	BP2206	0.352586	0.451871	0.284856	0.327368	0.130935	0.709481	0.110832	0.801684	0.467607	0.395188	Q7VWK4	Putative two component sensor kinase
BP2210	BP2210	0.738652	-0.249648	0.144641	-0.560515	0.75705	-0.220158	0.388549	0.637083	0.3539	0.674319	Q7VWK3	Putative amino acid dehydrogenase subunit
BP2211	BP2211	0.0199458	0.772057	0.0286582	0.581178	0.5259	0.265485	0.555485	0.283385	0.0306148	1.01159	Q7VWK2	Putative conserved DNA-binding protein
BP2212	fhp	0.563719	0.274146	0.0229927	0.556095	0.346085	0.434175	0.44802	-0.333477	0.813908	-0.0959702	Q7TTP0	Flavohemoprotein (Flavohemoglobin) (Hemoglobin-like protein) (Nitric oxide dioxygenase) (NO oxygenase) (NOD) (EC 1.14.12.17)
BP2213	BP2213	0.4973	0.242101	1.037e-05	0.80039	0.732631	0.147254	0.498023	0.238196	0.508854	0.190155	Q7VWK1	Uncharacterized protein
BP2214	BP2214	0.342072	-6.76839	0.0295367	-6.56473	0.714689	-0.689649	0.316748	-6.0674	0.929794	-0.169688
BP2215	ectA	0.674141	-0.220995	0.00533877	-0.685493	0.0150298	0.888967	9.07932e-08	1.67835	4.26525e-08	1.54467	Q7VWK0	L-2,4-diaminobutyric acid acetyltransferase (DABA acetyltransferase) (EC 2.3.1.178)
BP2216	BP2216	0.0932349	-0.767765	8.11785e-37	-2.56168	6.60802e-05	1.34049	5.41252e-16	2.26252	5.92637e-24	2.30069	Q7VWJ9	Putative transcriptional regulator (MarR family)
BP2217	BP2217	0.206998	0.697716	0.164876	0.470114	1.00397e-06	1.88633	0.00272713	1.46278	0.0213886	1.11182	Q7VWJ8	Putative regulator (SIS family)
BP2218	BP2218	0.878839	0.11158	0.0146684	0.646552	0.804831	0.144636	0.201435	0.670149	0.252588	0.595053	Q7VWJ7	Putative aminotransferase
BP2219	BP2219	0.392317	0.492076	0.46786	-0.268531	0.472756	-0.374415	0.315483	0.570206	0.298725	-0.738824	Q7VWJ6	Putative cell surface protein
BP2220	BP2220	0.31234	-0.435604	0.592549	-0.137941	0.302342	0.422859	0.000165995	1.44824	0.0611048	0.707374	Q7VWJ5	Conserved inner membrane protein
BP2221	BP2221	0.884391	0.196096	0.543835	-0.436283	0.362759	0.91382	0.0827367	2.19182	0.904362	-0.231459	Q7TT88	Transposase
BP2222	BP2222	2.58061e-12	-1.95236	8.86205e-24	-1.8818	0.0171997	-0.851607	0.58325	0.207272	0.317802	-0.269263	Q7VWJ4	Uncharacterized protein
BP2224	bapA	0.000190253	-0.877115	1.32687e-09	-1.11473	0.00942757	-0.946216	0.303053	-0.677712	8.62475e-05	-1.13822	Q79GS1	Putative autotransporter
BP2225	BP2225	2.5295e-05	-1.04167	0.0102512	-0.447195	0.00898466	-0.898168	0.0164528	-0.816517	0.00296039	-0.972998	Q7VWJ3	Putative phospholipase
BP2226	BP2226	0.149037	-0.555495	0.0361614	0.509886	0.917686	-0.0851998	0.0121595	-0.975757	0.073574	-0.676265	Q7VWJ2	Anti-sigma factor antagonist
BP2227	BP2227	0.737615	-0.198809	0.688793	0.118737	0.0343002	-1.11641	3.60783e-06	-2.60062	0.048207	-0.822531	Q7VWJ1	Putative anti-sigma factor
BP2228	alr	0.0010598	-1.2936	0.0406261	-0.429099	0.000280559	-1.60114	0.00213189	-1.05464	0.000158081	-1.1151	Q7VWJ0	Alanine racemase, catabolic (EC 5.1.1.1)
BP2229	BP2229	0.000129683	-1.26243	2.47165e-06	-0.930686	4.40811e-07	-1.76882	0.00114809	-1.271	0.000489009	-1.12417	Q7VWI9	Putative inner membrane transport protein
BP2230	BP2230	0.0156257	-0.749723	0.00551666	-0.593593	7.53641e-07	-1.98747	7.34848e-07	-2.44331	0.000169357	-1.59685	Q7VWI8	Putative regulator
BP2231	BP2231	0.00307415	-1.17822	2.03477e-15	-2.00895	2.16528e-06	-2.16009	0.00828967	-1.25762	0.00706806	-1.19395	Q79GS0	Putative exported protein
BP2232	BP2232	0.00559133	-0.702493	6.35407e-07	-0.992418	3.03636e-07	-1.76809	0.00153434	-1.06944	3.21673e-08	-1.68634	Q7VWI7	Glutamate--cysteine ligase (EC 6.3.2.2)
BP2233	BP2233	0.0237097	-0.675994	0.0225421	-0.437414	1.54241e-08	-2.34127	0.00342001	-0.824649	0.0252085	-0.558572	Q7VWI6	Uncharacterized protein
BP2234	brpL	0.752726	0.0966072	0.172735	0.270474	0.911944	-0.0442281	0.800305	-0.0892438	0.773264	0.0779422	Q79GR9	Putative RNA polymerase sigma factor
BP2235	bscC	0.000435738	-0.891177	8.14332e-11	-1.1328	0.000194666	-1.47126	0.00201333	-2.17652	2.62059e-05	-1.96464	Q79GR8	Putative type III secretion protein
BP2236	bscW	0.208065	-0.626	0.0087565	-0.673508	0.000261557	-2.22437	1.54231e-06	-3.69235	9.39958e-06	-3.42798	Q79GR7	Uncharacterized protein
BP2237	bscU	0.00260784	-0.960323	0.021613	-0.44148	0.130487	-0.879697	0.0191659	-0.868992	0.000532465	-1.24724	Q79GR6	Putative type III secretion protein
BP2238	bscT	0.494843	0.237635	0.00289012	-0.614168	0.00530331	-1.11805	5.40513e-05	-1.62871	0.000387844	-1.36858	Q79GR5	Putative type III secretion protein
BP2239	bscS	0.423203	0.333801	0.0030288	-0.737195	0.0765351	-0.867695	0.00766594	-1.41094	0.000198989	-2.24403	Q79GR4	Putative type III secretion protein
BP2240	bscR	0.12322	-0.536929	0.00921168	-0.50754	0.00929745	-1.02731	0.212844	-0.618452	0.000509201	-1.25911	Q79GR3	Putative type III secretion protein
BP2241	bscQ	0.721953	0.119902	0.00379099	-0.569227	0.00403572	-1.12953	3.89094e-05	-1.29249	5.24857e-09	-1.84267	Q79GR2	Putative type III secretion protein
BP2243	bscP	0.00484427	-0.754678	0.0112922	-0.516726	1.1664e-06	-1.97828	2.54847e-06	-1.8833	2.15263e-08	-1.75272	Q79GR1	Uncharacterized protein
BP2244	bscO	0.898825	-0.0446456	0.000581919	-0.664054	0.0182717	-0.830208	2.13241e-06	-1.32678	0.0217045	-0.565328	Q79GR0	Putative type III secretion protein
BP2245	bscN	0.00444332	-1.02327	1.45019e-16	-1.7425	2.38855e-10	-2.43164	0.143309	-0.719572	2.23483e-06	-1.81162	Q79GQ9	Putative ATP synthase in type III secretion system
BP2246	bscL	0.00406409	-1.08292	2.5422e-10	-1.43639	1.34553e-10	-2.71862	0.680139	-0.20263	5.02837e-09	-2.83715	Q79GQ8	Putative type III secretion protein
BP2247	bscK	1.06536e-05	-2.03012	5.85267e-07	-1.18051	3.19562e-10	-2.8385	0.0221388	-1.11383	1.75309e-05	-2.13567	Q79GQ7	Uncharacterized protein
BP2248	bscJ	0.0155285	-0.821009	5.21731e-09	-1.05776	2.60363e-08	-2.05466	9.19732e-06	-1.686	1.9117e-10	-2.45719	Q79GQ6	Lipoprotein
BP2249	bscI	0.000698758	-1.308	1.55734e-09	-1.27691	1.5272e-11	-3.05636	8.32095e-07	-2.40353	6.54664e-10	-3.09802	Q7VWI5	Putative type III secretion protein
BP2250	bcr4	0.0103507	-0.895416	1.84167e-15	-1.44768	2.47834e-15	-3.36366	2.81595e-05	-2.24274	1.90713e-14	-2.79803	Q79GQ5	Uncharacterized protein
BP2251	bcrH2	0.00155264	-1.50723	2.94998e-05	-0.919524	7.49067e-07	-2.16986	0.00467997	-1.10846	0.00497295	-1.01665	Q79GQ4	Putative regulatory protein
BP2252	bopB	0.00364185	-1.15138	8.34272e-18	-1.45893	7.08251e-12	-2.75449	0.000996756	-2.33279	7.21056e-18	-2.59939	Q7VWI4	Putative outer protein B
BP2253	bopD	0.0566885	-0.672452	0.00219496	-0.615798	1.97581e-12	-2.79673	4.20442e-08	-2.06739	3.57081e-16	-2.78339	Q79GQ3	Putative outer protein D
BP2254	bcrH1	0.00303167	-1.17613	7.9716e-11	-1.37521	1.26633e-09	-2.89195	1.04129e-05	-2.00851	6.15773e-06	-1.7887	Q79GQ2	Putative regulatory protein
BP2255	BP2255	0.270545	-0.493555	0.000102637	-0.746269	4.74131e-09	-2.71197	1.85627e-14	-4.08969	2.1138e-10	-2.5656	Q79GQ1	Uncharacterized protein
BP2256	bsp22	0.345499	-0.382826	0.000220797	-0.653918	4.21079e-10	-2.56345	3.08791e-06	-2.03143	6.83283e-10	-1.82693	Q7VWI3	Putative secreted protein
BP2257	bopN	0.251336	-0.461716	0.00581052	-0.760691	3.76845e-11	-2.94773	7.81023e-07	-2.24816	1.94869e-05	-1.80365	Q79GQ0	Putative outer protein N
BP2258	BP2258	0.956603	-0.0412912	0.103761	-0.476321	0.00514947	-1.39155	0.0365704	-1.27105	0.00388939	-1.83871	Q79GP9	Uncharacterized protein
BP2259	BP2259	0.160911	-0.858886	0.0347032	-0.717414	0.00343398	-1.69497	5.53602e-06	-10.2533	0.0181906	-1.72572	Q79GP8	Uncharacterized protein
BP2260	BP2260	0.0310602	-1.30687	0.00867298	-0.920835	0.000130583	-2.32326	0.000441468	-3.65711	0.0147348	-1.92963	Q79GP7	Uncharacterized protein
BP2261	bcrD	0.00867534	-0.748915	1.15202e-05	-0.775189	6.05926e-08	-1.68508	1.53057e-10	-1.79951	4.57202e-10	-1.51334	Q79GP6	Putative type III secretion pore protein
BP2262	bscD	0.00490037	-0.730351	1.51665e-08	-1.13695	6.02618e-07	-1.78718	0.000443602	-1.35894	3.47253e-08	-1.59152	Q79GP5	Putative type III secretion protein
BP2263	bscE	3.92445e-05	-1.1508	1.09298e-07	-1.22949	1.25655e-10	-2.80993	8.87378e-12	-2.73099	1.13883e-19	-2.7908	Q79GP4	Uncharacterized protein
BP2264	bscF	0.50447	-0.249902	0.0118091	-0.528619	8.62698e-06	-1.91059	6.13496e-13	-2.46831	2.82825e-18	-2.91466	Q79GP3	Putative type III secretion protein
BP2265	BP2265	0.000284502	-1.03725	1.55424e-06	-0.942549	3.29213e-06	-1.81392	1.87194e-15	-3.10779	3.30966e-17	-3.07143	Q7VWI2	Uncharacterized protein
BP2267	greA	0.293587	-0.327031	4.84542e-09	-1.11533	0.0525075	-1.09679	0.0169923	-1.0409	0.268282	-0.503119	Q79GP1	Transcription elongation factor GreA (Transcript cleavage factor GreA)
BP2268	BP2268	0.788055	-0.22325	0.463394	-0.306424	0.181612	0.870213	0.163246	1.1378	0.459536	0.629231	Q7VWI1	Methyl-accepting chemotaxis protein
BP2269	BP2269	0.992658	-0.00415527	0.929059	0.0268492	0.856649	-0.101931	0.448201	0.378569	0.667569	-0.197603	Q79GP0	Putative xanthine/uracil family permease
BP2271	BP2271	0.0317007	0.942562	1.62621e-30	2.24455	1.2665e-11	2.42854	1.12074e-35	3.92049	3.23135e-27	3.5424	Q7VWI0	Putative regulatory lipoprotein
BP2274	BP2274	0.320691	-1.0586	0.658709	0.235383	0.573034	0.418283	0.271083	-1.63701	0.99555	0.00587425	Q7VWH9	Putative periplasmic protein
BP2275	BP2275	0.398759	-6.47561	0.0788116	-5.99694	NA	NA	NA	NA	0.400155	-4.99287	Q7VWH8	Phosphonoacetaldehyde hydrolase (Phosphonatase) (EC 3.11.1.1) (Phosphonoacetaldehyde phosphonohydrolase)
BP2276	BP2276	0.35759	1.26306	0.0785753	1.26133	0.198893	-6.00878	0.486082	-5.0925	0.387692	-5.07017	Q7VWH7	Putative ABC transport permease
BP2277	BP2277	0.582092	-1.07254	0.000766243	1.73981	0.588227	0.690051	0.353892	-5.8647	0.159896	1.70583	Q7VWH6	Putative ABC transport ATP-binding subunit
BP2278	BP2278	0.0474489	-8.57707	0.794007	-0.181615	0.242316	-1.36445	0.137021	-7.11203	0.0823203	-6.93312	Q7VWH5	Putative transcriptional regulator
BP2279	BP2279	0.117816	0.906369	0.692957	-0.185244	0.084384	-1.25363	0.531686	0.505334	0.666972	-0.419984	Q7VWH4	Uncharacterized protein
BP2280	BP2280	0.42272	-0.503435	0.611851	-0.177722	0.256375	-0.614022	0.640133	-0.292598	0.845343	0.114878	Q7VWH3	Putative sulfurtransferase
BP2282	BP2282	0.00284516	0.70848	1.17773e-09	0.986096	9.90784e-05	1.18292	0.000181548	1.00763	8.87486e-19	1.83886	Q7VWH2	Protease HtpX homolog (EC 3.4.24.-)
BP2283	qor	0.0312169	-0.644359	3.04123e-08	-1.10492	0.000119828	-1.45562	7.11172e-07	-1.97426	1.4096e-09	-2.19114	Q7VWH1	Quinone oxidoreductase (EC 1.6.5.5)
BP2284	BP2284	0.4935	-0.293753	0.189755	-0.298744	0.395627	-0.390127	0.257882	0.463359	0.116704	0.750981	Q7VWH0	Conserved hypothetical integral membrane protein
BP2285	BP2285	0.0460415	-2.0433	0.800155	0.116142	0.610281	-0.328448	0.277455	0.690328	0.105228	0.882367	Q7VWG9	Conserved hypothetical integral membrane protein
BP2286	BP2286	0.303914	-0.571404	0.675293	0.131847	0.42488	0.372203	0.939151	0.0431239	0.96161	-0.0199106	Q7VWG8	Putative transcriptional regulator (MarR family)
BP2289	BP2289	0.254042	-7.19966	0.17153	1.04403	0.1528	1.84579	0.436921	-5.39256	0.367903	-5.17544	Q7VWG7	Putative multidrug resistance protein
BP2290	BP2290	0.658465	0.340399	0.0858948	-0.781852	0.929133	0.0789677	0.103788	1.28867	0.0563007	-7.17653	Q7VWG6	Putative multidrug resistance protein
BP2291	BP2291	0.932586	-0.0434365	0.403171	-0.208675	0.0801452	-0.859801	0.567084	-0.300646	0.500069	-0.308543	Q7VWG5	Tartrate dehydrogenase (EC 1.1.1.93)
BP2292	BP2292	0.000190253	1.1983	0.11886	0.393659	0.334219	0.452308	0.189618	0.601127	0.0035797	1.04802	Q7VWG4	Putative transcriptional regulator
BP2293	BP2293	0.0162338	0.916468	0.114098	0.449083	0.00711953	1.12656	4.00752e-06	1.97221	0.000602199	1.41353	Q7VWG3	Putative solute-binding transport protein (Periplasmic)
BP2294	BP2294	0.461799	-6.15341	9.20743e-09	2.71908	0.242096	1.50289	0.0133057	2.7924	NA	NA	Q7VWG2	Putative integral membrane transport protein
BP2295	BP2295	0.994754	-0.0116166	0.0130545	1.35501	0.0314446	1.69541	0.0257784	2.52275	0.00112904	2.97527	Q7VWG1	Putative integral membrane transport protein
BP2296	BP2296	0.926839	-0.089334	0.0100246	0.769756	0.0359619	0.979203	8.34056e-09	2.34918	0.0886291	0.911568	Q7VWG0	Putative ABC transport ATP-binding subunit
BP2298	BP2298	0.441207	-0.387153	0.701236	-0.121302	0.476399	0.308228	0.25307	-0.648735	0.618432	0.228384	Q7VWF9	Aminobutyrate aminotransferase
BP2299	BP2299	0.738652	-0.321805	0.312562	0.408492	0.583428	0.326593	0.000932725	-9.30298	0.845803	0.134601	Q7VWF8	Cupin_2 domain-containing protein
BP2300	BP2300	0.626996	-0.308802	0.536746	0.193141	0.430183	0.365661	0.0300289	1.03059	0.227284	0.515225	Q7VWF7	Putative acetylpolyamine aminohydrolase
BP2301	BP2301	0.752726	0.23562	0.356049	0.324696	0.172911	0.73088	0.473706	0.450497	0.781368	0.188833	Q7VWF6	Putative amidohydrolase
BP2302	BP2302	0.584017	-0.663686	0.824142	0.11825	0.684112	0.302014	0.968394	0.0458233	0.0105843	-7.98102	Q7VWF5	Putative membrane protein
BP2303	BP2303	0.144135	-0.78997	0.862749	-0.0570942	0.710152	0.187828	0.0937646	0.763461	0.293321	0.485237	Q7VWF4	Putative aldehyde dehydrogenase
BP2304	BP2304	0.50447	0.214491	0.0281525	0.394667	0.341181	0.367039	0.0396577	0.627126	0.00265241	0.741627	Q7VWF3	Putative 2-hydroxyacid dehydrogenase
BP2305	BP2305	0.00271141	0.938076	6.15558e-05	0.866076	0.00667701	0.975904	5.60421e-05	1.39624	1.05984e-05	1.22925	Q7VWF2	Putative aminotransferase
BP2306	BP2306	0.510303	0.245705	0.000117851	0.687721	0.0257591	0.760411	0.397129	0.316859	0.000134455	0.938193	Q7VWF1	Putative sodium:alanine symporter
BP2307	BP2307	0.471305	0.237298	0.383006	-0.18383	0.0300326	-0.86002	1.55353e-05	-1.43289	0.000285398	-0.985701	Q7VWF0	Conserved ATP-binding protein
BP2308	BP2308	0.591993	0.15978	0.928784	-0.0189278	0.0264394	-0.751825	0.0238768	-0.695038	0.00489918	-0.637238	Q7VWE9	Probable transcriptional regulatory protein BP2308
BP2309	purD	0.0333025	-0.583872	0.138792	-0.280657	2.67407e-07	-1.98293	3.34187e-16	-2.88909	1.90108e-09	-1.67433	Q7VWE8	Phosphoribosylamine--glycine ligase (EC 6.3.4.13) (GARS) (Glycinamide ribonucleotide synthetase) (Phosphoribosylglycinamide synthetase)
BP2310	hemF	0.873343	-0.0710389	0.0272382	-0.520449	0.00858739	-1.14388	3.83715e-08	-2.48169	4.94275e-09	-2.30731	Q7VWE7	Oxygen-dependent coproporphyrinogen-III oxidase (CPO) (Coprogen oxidase) (Coproporphyrinogenase) (EC 1.3.3.3)
BP2311	nadD	0.00534605	-1.47804	0.000100915	-1.30254	0.00757404	-1.52709	2.35587e-05	-2.98527	5.31668e-07	-3.69704	Q7VWE6	Probable nicotinate-nucleotide adenylyltransferase (EC 2.7.7.18) (Deamido-NAD(+) diphosphorylase) (Deamido-NAD(+) pyrophosphorylase) (Nicotinate mononucleotide adenylyltransferase) (NaMN adenylyltransferase)
BP2312	BP2312	0.139168	-0.556073	0.0471445	0.413912	0.925219	-0.0462115	0.0272053	0.788299	0.0979012	0.524788	Q7VWE5	Ribosomal silencing factor RsfS
BP2313	BP2313	0.00408419	-0.983979	0.000369116	-0.732795	0.000240234	-1.33678	0.00673397	-0.982294	0.000393458	-1.25902	Q7VWE4	Ribosomal RNA large subunit methyltransferase H (EC 2.1.1.177) (23S rRNA (pseudouridine1915-N3)-methyltransferase) (23S rRNA m3Psi1915 methyltransferase) (rRNA (pseudouridine-N3-)-methyltransferase RlmH)
BP2314	maf	0.0390406	-0.54175	0.000273618	-0.638094	1.04419e-05	-1.67741	5.82929e-08	-2.04325	2.48819e-14	-2.02726	Q7VWE3	dTTP/UTP pyrophosphatase (dTTPase/UTPase) (EC 3.6.1.9) (Nucleoside triphosphate pyrophosphatase) (Nucleotide pyrophosphatase) (Nucleotide PPase)
BP2315	vag8	0.000205659	-1.1242	1.85287e-14	-1.27219	1.16882e-13	-2.97679	8.51102e-06	-2.98753	8.94145e-41	-4.12141	Q79GN7	Autotransporter
BP2317	BP2317	0.673272	0.236457	0.00775553	0.693487	0.00727106	1.03987	0.303053	0.441885	0.418796	0.361759	Q7VWE2	Putative ribonuclease
BP2318	BP2318	0.441207	-0.648189	0.365063	0.331843	0.0325962	1.00145	0.263822	0.644312	0.000283947	1.64139	Q7VWE1	Putative dehydratase
BP2319	BP2319	0.952262	-0.0514475	0.332443	-0.341082	0.268108	-0.707364	0.533397	0.351144	0.633301	-0.298781	Q7VWE0	Putative transcriptional regulator
BP2320	BP2320	0.0902219	0.540679	0.17956	0.292295	0.205718	0.599958	0.0387572	0.793565	2.28002e-05	1.19763	Q7VWD9	Putative inner membrane efflux protein
BP2321	BP2321	0.17386	0.306325	0.168411	0.23005	0.837896	0.0811153	0.379568	0.251043	0.00477933	0.626322	Q7VWD8	Lipid A export ATP-binding/permease protein MsbA (EC 7.5.2.6)
BP2322	waaF	0.490743	-0.427631	0.638401	-0.180954	0.671277	0.237481	0.51871	-0.412565	0.904362	-0.0721133	Q79GN5	Heptosyltransferase II
BP2323	BP2323	0.159147	-0.618742	0.0667341	0.467315	0.146156	0.605319	0.108012	0.638969	0.0177321	0.791698	Q7VWD7	Conserved hypothetical membrane protein
BP2324	BP2324	0.876656	0.102263	0.268515	0.33699	0.366876	-0.518516	0.926403	-0.0641882	0.00826141	-2.058	Q7VWD6	Uncharacterized protein
BP2325	BP2325	0.718085	-0.137866	0.439915	-0.167673	0.944882	0.0330452	0.000932725	-1.17962	0.00165392	-0.98167	Q7VWD5	Putative transferase
BP2326	BP2326	0.916748	-0.0422792	0.271138	-0.217393	0.000126035	-1.32331	0.00284855	-0.995303	0.0289569	-0.65731	Q7VWD4	Putative polysaccharide deacetylase
BP2327	BP2327	0.960562	-0.0346011	0.297668	-0.34507	0.574194	-0.327903	0.815508	-0.159804	0.812152	-0.156101	Q7VWD3	Putative outer membrane protein
BP2328	BP2328	0.765627	-0.130429	0.0146384	-0.525111	0.0846615	-0.726629	0.00353574	-1.06472	0.000396308	-1.16803	Q7VWD2	Putative transferase
BP2329	BP2329	0.49979	0.243546	0.594196	0.119076	0.0419035	-0.847078	0.000510879	-1.23277	0.000172172	-1.36511	Q7VWD1	Putative transferase
BP2330	BP2330	0.251129	-0.415324	9.61248e-06	-1.0107	0.00245411	-1.27078	1.93773e-05	-1.73287	0.00132983	-1.05712	Q7VWD0	NodB homology domain-containing protein
BP2331	BP2331	0.508977	-0.21641	5.46693e-05	-0.781399	0.00392699	-1.11766	0.0156651	-1.1881	1.95794e-07	-1.47677	Q7VWC9	Putative transferase
BP2332	dnaE	1.75434e-06	-0.947286	5.09583e-13	-1.11535	2.53011e-06	-1.41543	4.45803e-10	-1.52818	4.66473e-16	-1.74466	Q7VWC8	DNA polymerase III subunit alpha (EC 2.7.7.7)
BP2333	BP2333	0.757274	-0.124002	0.769188	-0.0737419	0.0585617	-0.735972	0.00885584	-0.874749	0.264874	-0.333689	Q7VWC7	Putative dioxygenase
BP2334	BP2334	0.0649208	-0.456943	0.000611314	-0.749202	0.000210641	-1.26882	4.45804e-05	-1.67169	8.04079e-11	-1.88611	Q7VWC6	Putative ATP-dependent helicase
BP2335	argA	0.0398569	0.582679	0.284719	0.266587	0.881473	-0.0725475	0.0158042	-0.832758	0.0403228	-0.628181	Q7VWC5	Amino-acid acetyltransferase (EC 2.3.1.1) (N-acetylglutamate synthase) (AGS) (NAGS)
BP2336	BP2336	0.147599	0.397221	0.00664618	0.514322	0.687133	0.161413	0.697062	0.151842	0.00311341	0.635674	Q7VWC4	Probable Fe(2+)-trafficking protein
BP2337	BP2337	0.476392	-0.364076	0.578213	-0.157525	0.233232	0.560779	0.0552425	-0.884611	0.463492	-0.305453	Q7VWC3	Putative phospholipase
BP2338	BP2338	0.6043	0.18411	0.000421353	0.656479	0.317243	0.361499	0.0474087	0.651203	0.0111016	0.694935	Q7VWC2	Putative transport protein
BP2339	rpiA	0.342072	0.362706	0.164242	0.327492	0.69374	-0.215197	0.824521	-0.108446	0.213717	0.462796	Q7VWC1	Ribose-5-phosphate isomerase A (EC 5.3.1.6) (Phosphoriboisomerase A) (PRI)
BP2340	BP2340	0.278082	0.466181	0.00614008	0.624929	0.0640139	0.767133	0.0119237	0.981892	0.426277	0.334325	Q7VWC0	Putative acyl-CoA dehydrogenase
BP2341	BP2341	0.283763	0.462644	0.62552	0.14746	0.295877	0.544142	0.535659	0.292845	0.920788	-0.0469712	Q7VWB9	Conserved hypothetical lipoprotein
BP2342	BP2342	0.965029	-0.0275328	0.0423473	0.486968	0.981616	0.0156621	0.598362	-0.280167	0.187153	0.546952	Q7VWB8	Uncharacterized protein
BP2343	BP2343	0.0497172	-1.00003	0.00371491	-0.837761	0.00529695	-1.47761	0.121269	-1.02455	0.0358218	-1.4291	Q7VWB7	Putative 3-methyladenine DNA glycosylase (EC 3.2.2.-)
BP2344	BP2344	0.670306	-0.23661	1.45341e-06	-1.54971	0.0628052	-0.947857	0.04212	-1.3379	0.00153762	-2.67246	Q7VWB6	Uncharacterized protein
BP2345	BP2345	0.00303167	-1.18008	3.07764e-05	-0.965048	0.00115613	-1.53574	0.0909983	-0.965556	0.0188619	-1.26202	Q7VWB5	Putative inner membrane permease polyamine transport protein
BP2346	BP2346	0.195108	-0.498619	0.000798128	-0.788521	0.000477904	-1.6814	0.0193793	-1.23807	0.00507187	-1.40403	Q7VWB4	Putative inner membrane permease polyamine transport protein
BP2347	BP2347	0.00769734	-0.789032	6.01334e-08	-1.07669	2.77026e-05	-1.6223	0.000108213	-1.81175	0.00117453	-1.30411	Q7VWB3	Spermidine/putrescine import ATP-binding protein PotA (EC 7.6.2.11)
BP2348	BP2348	0.000685039	-0.949374	0.000155607	-0.734459	0.0103601	-0.917888	0.0379125	-0.818594	9.5933e-06	-1.50572	Q7VWB2	Putrescine-binding periplasmic protein
BP2349	BP2349	0.0237096	1.02095	0.395454	0.284725	0.0492806	1.02742	0.410931	0.456249	0.000865346	1.35995	Q7VWB1	3-deoxy-D-manno-octulosonic acid kinase (Kdo kinase) (EC 2.7.1.166)
BP2350	BP2350	0.396254	-0.62438	0.269147	-0.42061	0.743274	0.188014	0.364371	0.495211	0.730548	-0.21318	Q7VWB0	Globin-like protein
BP2351	BP2351	0.986545	-0.00977148	0.00539068	0.616909	0.18502	0.624105	0.0103974	0.892438	0.000146536	1.20883	Q7VWA9	Putative inner membrane transport permease
BP2352	BP2352	0.0816309	0.61062	0.262952	-0.295446	0.625701	0.229941	0.00106538	1.19823	0.000919278	1.16452	Q7VWA8	Putative periplasmic substrate-binding transport protein
BP2353	BP2353	0.0227032	1.9338	0.689434	-0.378177	0.696269	0.512614	0.0272053	2.45991	0.180033	2.0459	Q7VWA7	Putative inner membrane transport protein
BP2354	BP2354	0.952777	-0.0601865	0.463394	0.290852	0.725977	0.241061	0.00142827	1.64612	0.242182	0.821682	Q7VWA6	Putative inner membrane protein
BP2358	gltA	0.040061	-0.418649	0.561872	-0.104497	0.0324999	-0.642671	0.000109816	-0.948022	0.171782	-0.288192	Q7VWA4	Citrate synthase
BP2359	BP2359	0.128298	-0.471658	0.156435	-0.290742	0.407687	-0.313645	0.217756	-0.408313	0.789944	0.0921363	Q7VWA3	Uncharacterized protein
BP2360	sdhB	4.2768e-07	-1.18992	2.17049e-12	-1.2593	1.53782e-06	-1.64129	0.000980613	-2.22574	2.62119e-15	-2.15364	Q7VWA2	Succinate dehydrogenase iron-sulfur subunit (EC 1.3.5.1)
BP2361	sdhA	0.000933685	-0.635774	6.05747e-12	-1.0175	4.01601e-11	-1.97518	3.56844e-09	-1.9929	4.38802e-14	-1.72303	Q7VWA1	Succinate dehydrogenase flavoprotein subunit (EC 1.3.5.1)
BP2362	sdhD	0.0602763	-0.562482	1.25563e-05	-0.912493	5.98111e-06	-1.8046	2.76322e-06	-1.65501	4.37475e-06	-1.34508	Q7VWA0	Succinate dehydrogenase hydrophobic membrane anchor protein
BP2363	sdhC	0.642694	-0.172526	0.975653	0.00771797	0.000165422	-1.32637	0.0517555	-0.592762	0.0608703	-0.493572	Q7VW99	Succinate dehydrogenase cytochrome B subunit
BP2364	BP2364	0.176061	-0.489382	0.141017	-0.397179	0.113792	-0.796253	0.187175	0.486458	1.85809e-05	1.21946	Q7VW98	Putative GntR-family transcriptional regulator
BP2365	mdH	0.97896	0.0126002	0.585767	-0.126373	0.00449102	-1.1134	0.0199902	-0.813732	0.766653	0.104136	Q7VW97	Malate dehydrogenase (EC 1.1.1.37)
BP2368	prpC	0.958749	0.0620666	0.706763	0.168447	0.532531	0.46645	0.196282	1.10754	2.52108e-06	2.52886	Q7VW96	Citrate synthase
BP2370	BP2370	0.997129	0.00396769	0.648226	0.229116	0.0347537	1.11658	0.00117802	1.93436	0.136809	0.987181	Q7VW94	Uncharacterized protein
BP2371	prpD	0.00399694	0.988733	0.0193684	0.538198	0.00635211	0.992915	0.000774861	1.24734	0.000136564	1.22765	Q7VW93	2-methylcitrate dehydratase (EC 4.2.1.79)
BP2372	BP2372	0.535127	0.328432	0.249658	0.323494	0.725977	0.180162	0.0175259	-1.15386	0.182426	-0.621863	Q7VW92	Protoporphyrinogen IX oxidase (EC 1.3.99.-)
BP2373	BP2373	0.395553	-0.368927	0.814116	0.0633216	0.275587	-0.476085	2.44618e-06	-2.12064	0.0327111	-0.786223	Q7VW91	THUMP domain-containing protein
BP2374	BP2374	0.000675502	-1.08842	9.6837e-05	-1.1199	0.400815	-0.636241	1.47921e-12	-2.23243	1.482e-16	-1.95883	Q7VW90	Uncharacterized protein
BP2376	BP2376	0.00510871	-1.24593	0.00832967	-0.825127	0.00348	-1.39043	0.267099	-0.589154	0.838289	-0.105045	Q7VW89	Metallophos domain-containing protein
BP2377	BP2377	0.00817178	0.65975	0.000250535	0.604717	0.548572	0.215965	0.0406396	0.62093	0.0493273	0.462533	Q7VW88	Putative AMP-binding protein
BP2378	BP2378	0.281975	-0.581506	0.00789459	0.631725	0.92898	-0.0454394	0.838258	0.0914977	0.841789	0.088896	Q7VW87	Putative transferase
BP2379	BP2379	0.0332954	0.619095	0.97984	0.00633383	0.452483	0.289996	0.543155	0.22176	0.278413	0.380865	Q7VW86	33 kDa chaperonin (Heat shock protein 33 homolog) (HSP33)
BP2380	BP2380	0.955052	0.0610885	0.032121	-1.04283	0.355095	0.573723	0.298571	0.864581	0.0146194	-7.85859	Q7VW85	Putative periplasmic protein
BP2381	BP2381	0.31765	-6.88787	0.805162	-0.279723	0.244486	-5.76403	0.200558	1.98098	0.34053	-5.3222	Q7VW84	Cupin_2 domain-containing protein
BP2382	BP2382	0.326268	-6.84259	0.39626	0.770349	0.89393	-0.285573	0.380423	-5.71466	0.210291	1.50426	Q7VW83	Alkyl hydroperoxide reductase AhpD (EC 1.11.1.15)
BP2383	BP2383	0.161072	-7.71086	0.551161	-0.610065	0.542367	-1.05018	0.954722	-0.11703	0.115898	-6.66175	Q7VW82	NAD(P)-bd_dom domain-containing protein
BP2384	BP2384	0.0510012	-0.858044	0.00173461	-0.853075	0.00287291	-1.55617	0.0856313	-0.956687	0.495499	-0.316902	Q7VW81	Putative transcriptional regulator
BP2385	ftsB	0.0332954	-0.715482	0.0120209	-0.556892	0.131882	-0.708201	0.000808169	-1.24484	0.0463065	-0.6303	Q7VW80	Cell division protein FtsB
BP2386	eno	0.00476857	-0.595254	0.00771167	-0.440689	0.000649715	-1.60698	3.0645e-12	-2.34658	6.03846e-29	-2.44717	Q7VW79	Enolase (EC 4.2.1.11) (2-phospho-D-glycerate hydro-lyase) (2-phosphoglycerate dehydratase)
BP2387	BP2387	0.805239	-0.115497	0.578486	-0.162553	0.00729345	-1.48098	3.6621e-08	-2.17171	2.89813e-05	-1.42935	Q7VW78	DUF1330 domain-containing protein
BP2388	kdsA	0.950173	-0.024858	0.252198	-0.264097	0.00180695	-1.34305	4.51073e-07	-1.50299	7.09949e-07	-1.65663	Q7VW77	2-dehydro-3-deoxyphosphooctonate aldolase (EC 2.5.1.55) (3-deoxy-D-manno-octulosonic acid 8-phosphate synthase) (KDO-8-phosphate synthase) (KDO 8-P synthase) (KDOPS) (Phospho-2-dehydro-3-deoxyoctonate aldolase)
BP2389	pyrG	0.0288655	-0.489343	0.00015602	-0.622664	0.0298389	-0.841258	8.46887e-05	-1.14735	0.00361118	-1.09493	Q7VW76	CTP synthase (EC 6.3.4.2) (Cytidine 5'-triphosphate synthase) (Cytidine triphosphate synthetase) (CTP synthetase) (CTPS) (UTP--ammonia ligase)
BP2390	BP2390	0.0358616	-8.72179	0.783081	0.205828	0.876361	0.168967	0.0127286	1.76979	0.00672586	2.29616	Q7VW75	Transposase
BP2391	BP2391	0.165267	-0.47077	0.00346942	0.508265	0.974322	0.0154137	0.0574599	0.596711	0.0294032	0.574289	Q7VW74	Putative aminopeptidase
BP2393	BP2393	0.410838	0.298458	1.43756e-05	0.777651	0.0267383	0.778669	1.04558e-13	2.21041	3.05255e-08	1.46195	Q7VW73	Probable D-aminopeptidase
BP2394	BP2394 dppC?	0.780837	0.115599	0.00112221	0.621684	0.00750983	0.940469	1.7821e-16	2.25511	2.82166e-24	2.34316	Q7VW72	Putative binding-protein-dependent transport permease
BP2395	BP2395 dppB?	0.0487871	0.640711	1.64673e-07	0.903597	0.000475948	1.08797	8.39339e-18	2.18668	3.45381e-12	1.79227	Q7VW71	Putative binding-protein-dependent transport permease
BP2396	BP2396 dppA?	6.84427e-05	0.949258	3.60873e-18	1.20965	0.0097576	0.729322	3.06129e-06	1.16777	1.55962e-11	1.30096	Q7VW70	Putative binding-protein-dependent transport periplasmic protein
BP2397	BP2397 dppD?	3.47925e-08	1.07436	7.59747e-15	1.20676	9.41601e-06	1.44155	1.5078e-15	2.51108	3.34637e-36	2.40294	Q7VW69	Putative ABC transporter ATP-binding subunit
BP2398	BP2398	2.10878e-17	1.77147	7.20446e-38	1.86989	2.64212e-08	1.89489	4.05097e-21	3.17962	1.93932e-35	3.04415	Q7VW68	Putative L-asparaginase
BP2399	BP2399	1.07308e-14	1.6846	6.26444e-36	1.92488	1.2665e-11	2.30075	8.00827e-34	3.62041	1.18101e-47	3.1457	Q7VW67	Putative transcriptional regulator
BP2400	BP2400	0.615594	-0.191348	0.356049	-0.194397	0.470605	-0.291075	0.879558	-0.0642398	0.0739869	0.501361	Q7VW66	Putative coenzyme A transferase subunit
BP2402	BP2402	0.0381827	1.07282	0.947476	0.0324727	0.106868	0.794527	0.161493	0.767961	0.710107	0.235115	Q7VW65	Uncharacterized protein
BP2403	BP2403	0.983956	0.00708067	0.108716	-0.311304	0.0662517	-0.666955	0.103191	0.452855	0.00116207	0.776591	Q7VW64	Electron transfer flavoprotein-ubiquinone oxidoreductase (ETF-QO) (EC 1.5.5.1)
BP2404	BP2404	0.764441	0.171994	0.356049	-0.299806	0.834959	0.118635	0.00404768	1.24861	0.0151939	1.01805	Q7VW63	Epimerase domain-containing protein
BP2405	BP2405	0.980375	-0.026674	0.108796	0.607156	0.823716	0.174065	0.365325	0.723937	0.470268	0.563864	Q7VW62	Putative cytochrome p450 oxidoreductase
BP2406	BP2406	0.940868	-0.121471	0.14974	-1.02964	7.07318e-06	2.26603	0.0858536	-7.50902	0.156055	1.19069	Q7VW61	ABM domain-containing protein
BP2407	ltaE	0.512996	-0.479896	0.835553	0.0783814	0.885107	-0.0937282	0.936919	0.0627248	0.101494	0.837296	Q7VW60	Low-specificity L-threonine aldolase (EC 4.1.2.5)
BP2408	BP2408	0.260722	-0.814701	0.274388	-0.379862	0.459954	0.435706	0.0483024	1.09121	0.0246614	1.15783	Q7VW59	Putative integral membrane protein
BP2409	BP2409	0.0480431	-0.500702	0.0214545	-0.382062	0.0353472	-0.777661	0.445382	0.289117	0.157679	0.334898	Q7VW58	Acetyl-coenzyme A synthetase (AcCoA synthetase) (Acs) (EC 6.2.1.1) (Acetate--CoA ligase) (Acyl-activating enzyme)
BP2411	BP2411	0.0469899	0.70276	0.863459	0.0521387	0.896597	-0.0622628	0.0850369	-0.796499	0.492447	0.266232	Q7VW57	Uncharacterized protein
BP2413	BP2413	3.22224e-05	1.16758	9.70315e-06	0.926939	0.123188	0.809051	1.1004e-24	3.58012	4.0994e-45	3.61028	Q7VW56	Putative lipoprotein cysteine peptidase? NlpC
BP2414	BP2414	0.00511352	-1.58524	9.35189e-16	-2.51911	1.1753e-17	-3.56601	0.897153	-0.0579281	4.1684e-10	1.42875	Q7VW55	Uncharacterized protein
BP2415	BP2415	0.0156257	-9.07888	0.934339	0.0631936	0.512242	-0.719333	0.0191159	-8.35983	0.317802	-1.51669	Q7VW54	Transposase
BP2416	BP2416 cysB	9.00891e-07	-1.31369	0.044634	-0.401166	0.596934	-0.215118	0.460567	-0.241803	0.314873	-0.334868	Q7VW53	Putative LysR-family transcriptional regulator
BP2417	BP2417	0.920437	-0.0706727	0.0243038	0.627615	3.94851e-05	1.61399	3.51448e-09	2.15216	1.10178e-08	1.97744	Q7VW52	Putative oxidoreductase
BP2418	BP2418	0.267786	-1.0268	0.00598506	0.957284	6.9774e-13	2.74287	9.16401e-12	2.713	3.42328e-15	2.77573	Q7VW51	Putative ABC transport protein, substrate-binding component
BP2419	BP2419	0.00533649	-1.55011	0.0849326	-0.517166	0.0466277	-1.04271	0.660021	-0.263529	0.0553183	-1.1662	Q7VW50	Probable LysR-family transcriptional regulator
BP2420	BP2420	0.468114	-0.233327	0.021065	-0.429283	0.790436	-0.109304	0.627746	0.161554	0.054517	0.500798	Q7VW49	Putative integral membrane protein
BP2421	pepA	0.569492	-0.185408	0.0918924	-0.319118	0.24713	-0.412006	0.615535	-0.183571	0.642838	-0.15095	Q7VW48	Probable cytosol aminopeptidase (EC 3.4.11.1) (Leucine aminopeptidase) (LAP) (EC 3.4.11.10) (Leucyl aminopeptidase)
BP2422	BP2422	0.853083	-0.122959	0.527455	0.200661	0.789615	0.151489	0.37718	0.411307	0.226963	0.507651	Q7VW47	Uncharacterized protein
BP2423	BP2423	0.282976	0.746305	0.554113	-0.292894	0.488805	-0.556925	0.00258626	-9.03118	0.822212	0.203569	Q7VW46	Uncharacterized protein
BP2424	BP2424	0.000221379	-1.06374	0.000318216	-0.632938	0.000303652	-1.41353	2.13026e-13	-1.93335	2.91758e-12	-1.82094	Q7VW45	Putative integral membrane protein
BP2425	BP2425	0.879442	0.126641	0.969927	-0.0174349	0.389404	-0.540528	0.233754	-0.935534	0.354164	-0.675844	Q7VW44	Putative exported protein
BP2426	BP2426	0.0362799	-2.70859	0.118553	0.646646	0.998625	-0.0028478	0.678524	-0.317014	0.453959	-0.526545	Q7VW43	Uncharacterized protein
BP2428	BP2428	0.983956	0.0137955	0.0224446	0.677802	0.0564676	0.890558	0.0901408	-0.998941	0.0705458	-1.05548	Q7VW42	LysR-family transcriptional regulator
BP2429	BP2429	0.735425	0.161289	0.675293	-0.1317	0.459393	0.322712	0.717468	0.183027	0.921312	-0.0537865	Q7VW41	DNA repair protein RecO
BP2430	era	0.794889	0.0887917	0.922574	-0.0226684	0.951494	-0.027627	0.117738	-0.512933	0.666978	-0.143477	Q7VW40	GTPase Era
BP2431	rnc	0.938478	0.0336627	0.452945	-0.163482	0.936021	-0.0374261	0.114845	-0.528969	0.952698	0.0227929	Q7VW39	Ribonuclease 3 (EC 3.1.26.3) (Ribonuclease III) (RNase III)
BP2432	lep	0.131346	-0.480958	0.767893	-0.0692626	0.408698	-0.342748	1.12609e-05	-1.54518	0.18262	-0.439415	Q79GN3	Signal peptidase I (EC 3.4.21.89)
BP2433	lepA	0.00136149	-0.67364	1.59542e-05	-0.787623	0.000861462	-1.08646	0.00372866	-0.90639	0.0304841	-0.477047	P56865	Elongation factor 4 (EF-4) (EC 3.6.5.n1) (Ribosomal back-translocase LepA)
BP2434	mucD degS	1.47342e-07	1.04568	2.25169e-73	2.54844	1.75643e-16	2.52787	8.40659e-15	1.83526	5.58362e-23	1.77745	Q7VW38	Periplasmic serine endoprotease DegP-like (DegS?)
BP2435	mucB rseB	6.84427e-05	0.880104	1.57246e-24	1.68078	1.1753e-17	2.39986	1.92118e-20	2.45162	1.56148e-34	2.50015	Q7VW37	Putative sigma factor regulatory protein RseB
BP2436	BP2436 rseA	4.20942e-05	1.0683	3.9475e-45	2.37826	5.13931e-29	3.30133	3.07634e-17	2.63301	7.60217e-62	3.37334	Q7VW36	Putative membrane protein RseA
BP2437	sigE rpoE	0.293887	0.291363	1.47019e-08	0.893226	1.36879e-07	1.53139	4.61937e-10	1.90853	3.41351e-17	2.00554	Q7VW35	RNA polymerase sigma factor RpoE
BP2438	BP2438	0.0562763	-0.874785	0.266955	0.288695	0.739361	-0.165379	0.872884	-0.087609	0.0567653	0.776785	Q7VW34	Putative integral membrane protein
BP2439	fabF	0.126468	-0.354955	0.00734427	-0.407229	0.0161485	-0.728201	0.00353998	-0.70809	0.000726959	-0.774183	Q7VW33	3-oxoacyl-[acyl-carrier-protein] synthase 2 (EC 2.3.1.179)
BP2440	acpP	0.902434	-0.0364237	0.00256049	-0.495392	5.48185e-06	-1.31025	0.00171749	-0.856544	0.880655	-0.0399636	Q7VW32	Acyl carrier protein (ACP)
BP2442	fabD	0.760691	-0.104918	0.140855	-0.288998	0.000872045	-1.25866	0.00346846	-1.2134	0.000127342	-1.42761	Q7VW30	Malonyl CoA-acyl carrier protein transacylase (EC 2.3.1.39)
BP2443	fabH	0.0690857	-0.443781	5.42963e-05	-0.677246	0.00179211	-1.06909	0.00567712	-0.939861	0.0070677	-0.767556	Q7VW29	3-oxoacyl-[acyl-carrier-protein] synthase 3 (EC 2.3.1.180) (3-oxoacyl-[acyl-carrier-protein] synthase III) (Beta-ketoacyl-ACP synthase III) (KAS III)
BP2444	BP2444	0.00484427	-0.586287	7.0307e-09	-0.888837	3.53604e-06	-1.711	4.29114e-06	-1.59751	1.99712e-10	-1.54283	Q7VW28	Phosphate acyltransferase (EC 2.3.1.274) (Acyl-ACP phosphotransacylase) (Acyl-[acyl-carrier-protein]--phosphate acyltransferase) (Phosphate-acyl-ACP acyltransferase)
BP2445	rpmF	0.00199569	-0.873477	7.56665e-10	-1.29273	4.29917e-08	-3.0584	2.44618e-06	-2.20429	1.80267e-05	-1.53054	Q7VW27	50S ribosomal protein L32
BP2446	BP2446	1.10044e-05	-1.13389	4.28063e-08	-1.17985	2.79671e-08	-2.48074	1.15406e-06	-1.90452	2.38214e-08	-1.79985	Q7VW26	Uncharacterized protein
BP2448	BP2448	0.000338005	-1.66976	0.00108072	-0.880881	0.00376451	-1.51334	0.0280377	-1.36557	0.0440818	-1.20021	Q7VW24	TP_methylase domain-containing protein
BP2449	BP2449	0.0629497	-0.725109	2.50497e-07	-1.43342	0.000514637	-1.75742	0.00526359	-1.68815	0.1638	-0.738759	Q7VW23	Putative exported hydrolase
BP2451	BP2451	0.801654	-0.128003	0.00171432	0.687264	0.397058	0.375963	0.922815	0.0547322	0.177367	-0.543548	Q7VW22	Putative membrane transport protein
BP2452	BP2452	0.0209704	0.64199	4.59646e-08	1.04938	0.0797961	0.631829	0.0018148	0.789372	0.00859075	0.734134	Q7VW21	UPF0246 protein BP2452
BP2454	BP2454	0.555464	0.232897	0.0749202	0.368534	0.541163	-0.256642	0.00668	-0.98088	0.976692	0.00992417	Q7VW20	Putative oxidoreductase
BP2455	BP2455	0.711552	-0.228425	0.943345	0.0238493	0.0321613	-1.06123	0.951917	-0.0360545	0.142855	-0.810208	Q7VW19	Putative membrane efflux protein
BP2456	alcA	0.436616	0.449744	0.00509818	0.770488	0.00192756	1.29633	0.0045648	1.33557	2.005e-06	1.76464	P65199	Alcaligin biosynthesis enzyme (EC 1.-.-.-)
[truncated: 1,601 more rows]

## Sheet: T1 IlogFCI > 1, P < 0.05
BP_IDs	Gene	T1_AdjPvalue	T1_LogFold	Uniprot	Annotation
BP0026	BP0026	0.000454249	1.59918	Q7W0R2	Putative thiolase
BP0044	BP0044	0.0256424	1.47805	Q7W0P8	Transcriptional regulator
BP0047	metX	2.37512e-19	-2.82645	Q7W0P6	Homoserine O-succinyltransferase (HST) (EC 2.3.1.46) (Homoserine transsuccinylase) (HTS)
BP0048	BP0048	8.17273e-05	-1.50572	Q7W0P5	Uncharacterized protein
BP0056	gltJ	0.0213324	1.83973	Q7W0P1	Glutamate/aspartate transport system permease protein
BP0072	BP0072	0.00355479	1.2733	Q7W0M9	Transposase
BP0074	htpG	2.30471e-41	-3.84062	Q7W0M8	Chaperone protein HtpG (Heat shock protein HtpG) (High temperature protein G)
BP0075	BP0075	5.39434e-14	-2.56714	Q7W0M7	Probable glutathione S-transferase
BP0076	ampD	1.37613e-10	-3.57963	Q7W0M6	N-acetylmuramoyl-L-alanine amidase
BP0101	BP0101B	0.00598576	1.1571
BP0116	BP0116	4.22975e-06	1.26815	Q7W0J9	Uncharacterized protein
BP0118	BP0118	0.00186301	1.12645
BP0119	BP0119	0.00484427	1.10201	Q7W0J7	Inner membrane component of binding-protein-dependent transport system
BP0121	BP0121	0.000100237	1.05916	Q7W0J5	Probable extracellular solute-binding protein
BP0122	BP0122	4.93995e-08	1.46309	Q7W0J4	Sugar ABC transporter, ATP-binding protein
BP0131	leuA	6.03977e-06	-1.13353	Q7W0I9	2-isopropylmalate synthase (EC 2.3.3.13) (Alpha-IPM synthase) (Alpha-isopropylmalate synthase)
BP0162	BP0162	2.40005e-05	-1.08866	Q7W0H0	Putative membrane protein
BP0181	BP0181	1.17136e-06	1.33644	Q7W0F6	Putative exported protein
BP0196	gcvH	1.51122e-05	1.0855	Q7W0E4	Glycine cleavage system H protein
BP0207	BP0207	0.00318786	-1.54854	Q7W0D6	Putative aldehyde dehydrogenase
BP0209	BP0209	0.0221931	-1.48942	Q7W0D4	Putative GntR-family transcriptional regulator
BP0216	sphB1	2.1138e-09	-1.01688	Q7W0C9	Autotransporter subtilisin-like protease
BP0219	BP0219	0.00595373	-1.02665	Q7W0C6	Probable short-chain dehydrogenase
BP0227	psiF	2.83434e-06	1.37379	Q7W0B8	Phosphate starvation-inducible protein
BP0263	BP0263	0.00768089	1.09443	Q7W090	Probable ATP-binding component of ABC transporter
BP0286	BP0286	0.00223945	1.34411	Q7W072	Probable transcriptional regulator
BP0298	BP0298	6.45622e-05	1.35876	Q7W064	Uncharacterized protein
BP0304	BP0304	0.00919325	1.04617	Q7W058	Putative branched-chain amino acid transporter, ATP-binding protein
BP0313	BP0313	0.021097	-8.95914	Q7W052	Uncharacterized protein
BP0330	BP0330	0.00247763	2.12455	Q7W036	Uncharacterized protein
BP0340	alkB	0.000123627	1.9166	Q7W028	Alkylated DNA repair protein
BP0348	hurR	0.000664463	-1.99535	Q7VSQ3	Heme uptake transmembrane sensor
BP0349	hurI	0.022263	-1.92937	Q79H22	Heme uptake regulator
BP0363	BP0363	0.000527873	1.10648	Q7VSP0	Probable extracellular solute-binding protein
BP0372	gatA	0.000318337	-1.16263	Q7VSN2	Glutamyl-tRNA(Gln) amidotransferase subunit A (Glu-ADT subunit A) (EC 6.3.5.7)
BP0390	BP0390	6.62484e-05	1.10441	Q7VSL7	Ribosomal RNA small subunit methyltransferase I (EC 2.1.1.198) (16S rRNA 2'-O-ribose C1402 methyltransferase) (rRNA (cytidine-2'-O-)-methyltransferase RsmI)
BP0405	BP0405	0.0405842	-2.09606	Q7VSK6	Putative membrane protein
BP0410	BP0410	3.34493e-17	1.65748	Q7VSK4	Putative universal stress protein
BP0414	BP0414	1.06089e-06	1.6365	Q7VSK1	Protein MgtC
BP0419	BP0419	4.49128e-07	1.52312	Q7VSJ6	LysR-family transcriptional regulator
BP0441	BP0441	1.19012e-21	2.58684	Q7VSH9	MerR-family transcriptional regulator
BP0465	BP0465	0.00409599	1.03479	Q7VSG0	Probable aldehyde dehydrogenase
BP0492	rpmH	1.33836e-05	-1.41508	Q7VSD9	50S ribosomal protein L34
BP0493	rnpA	6.67764e-08	-1.77935	Q7VSD8	Ribonuclease P protein component (RNase P protein) (RNaseP protein) (EC 3.1.26.5) (Protein C5)
BP0494	BP0494	0.012737	-1.38182	Q7VSD7	Putative membrane protein insertion efficiency factor
BP0498	BP0498	1.50682e-06	-1.40575	Q7VSD5	LysR-family transcriptional regulator
BP0503	BP0503	0.000590801	-9.99608	Q7VSD0	HTH_17 domain-containing protein
BP0509	BP0509	0.00949698	-1.74506	Q7VSC4	Phage-related DNA recombination protein
BP0519	BP0519	3.73599e-13	2.24058	Q7VSB6	Probable glutathione S-transferase
BP0526	BP0526	0.016311	-9.06081	Q7VSB0	Uncharacterized protein
BP0527	ecnA1	0.017149	1.44317	Q7VSA9	Entericidin A anti-toxin
BP0553	BP0553	0.00189861	1.07547	Q7VS87	Kynureninase (EC 3.7.1.3) (L-kynurenine hydrolase)
BP0563	BP0563	4.49278e-05	1.53291	Q7VS79	Probable LysR-family transcriptional regulator
BP0576	BP0576	2.39965e-06	1.29654	Q7VS67	Uncharacterized protein
BP0596	BP0596	3.81511e-05	2.07412	Q7VS53	Putative membrane protein
BP0605	grxC	0.011733	-1.52904	Q7VS45	Glutaredoxin
BP0616	BP0616	0.0010598	-2.25269	Q7VS36	Amidohydro-rel domain-containing protein
BP0629	pdhA	0.000108696	1.11365	Q7VS25	Putative pyruvate dehydrogenase E1 component, alpha subunit
BP0633	BP0633	0.012498	1.48583	Q7VS23	Putative exported protein
BP0643	BP0643	0.00494894	1.16718	Q7VS13	LysR-family transcriptional regulator
BP0668	BP0668	0.0358616	-1.33247	Q7VRZ1	Probable thiolase
BP0672	BP0672	0.00122227	-9.82162	Q7VRY7	Acetyl-CoA synthetase
BP0682	BP0682	0.000714396	1.36749	Q7W019	Putative exported protein
BP0692	BP0692	0.000198075	-1.38433	Q7W013	Cytochrome C
BP0720	BP0720	8.93783e-05	1.77589	Q7VZZ6	Uncharacterized protein
BP0741	BP0741	0.00470511	1.0305	Q7VZY0	Putative transcriptional regulator
BP0744	BP0744	6.97288e-09	1.27662	Q7VZX9	Putative transcriptional regulator
BP0753	hyuA	0.0123957	-1.36817	Q7VZX0	Putative hydantoin utilization protein A
BP0769	BP0769	7.21564e-05	2.57322	Q7VZW2	Probable aminotransferase
BP0770	BP0770	9.00891e-07	2.2808	Q7VZW1	Putative membrane protein
BP0780	BP0780	2.06088e-05	1.85762	Q7VZV2	Putative membrane protein
BP0781	BP0781	0.0217638	1.50665	Q7VZV1	Probable ABC transporter, ATP-binding component
BP0789	ilvI	8.66958e-09	-1.25937	Q7VZU6	Acetolactate synthase (EC 2.2.1.6)
BP0812	BP0812	0.000991235	-3.52818
BP0824	BP0824	5.50489e-08	1.29709	P0A320	Azurin
BP0837	BP0837	0.0296898	1.84788	Q7VZQ6	4HBT domain-containing protein
BP0857	bfrE	0.000297062	-1.01288	Q7VZP0	Probable TonB-dependent receptor for iron transport
BP0887	BP0887	0.00824848	1.44213	Q7VZL4	Epimerase domain-containing protein
BP0892	BP0892	0.000125764	1.64006	Q7VZL0	Uncharacterized protein
BP0893	BP0893	1.81102e-11	2.43729	Q7VZK9	Uncharacterized protein
BP0897	BP0897	0.0357608	-8.74448	Q7VZK5	Transposase
BP0898	BP0898	1.2528e-06	-10.9113	Q7VZK4	Putative ferredoxin
BP0903	BP0903	5.00987e-16	-2.62532	Q7VZJ9	Putative membrane protein
BP0911	BP0911	0.0454833	1.27007	Q7VZJ3	Putative decarboxylase
BP0943	ompA	1.18025e-17	1.29002	Q7VZG6	Outer membrane protein A
BP0961	etfB	0.000114415	-1.14507	Q7VZF0	Electron transfer flavoprotein beta-subunit
BP0962	etfA	2.38416e-06	-1.26881	Q7VZE9	Electron transfer flavoprotein alpha-subunit
BP0966	sbp	7.91129e-05	-2.79058	Q7VZE6	Sulfate-binding protein
BP0969	cysA	0.0183253	-9.01251	Q7VZE5	Sulfate/thiosulfate import ATP-binding protein CysA (EC 7.3.2.3) (Sulfate-transporting ATPase)
BP0985	acrB	3.0154e-15	-1.63562	Q7VZD3	Efflux pump membrane transporter
BP0987	BP0987	1.17619e-07	1.31942	Q7VZD1	Putative membrane protein
BP0989	prlC	6.63748e-12	-1.86932	Q7VZC9	Oligopeptidase A (EC 3.4.24.70)
BP1021	fliA	0.0490901	-1.57346	Q7VZA2	RNA polymerase sigma factor FliA (RNA polymerase sigma factor for flagellar operon) (Sigma F) (Sigma-28)
BP1022	flhD	0.0304888	-8.79513	Q7VZA1	Flagellar transcriptional regulator FlhD
BP1028	cheA	0.0304697	-2.74865	Q7VZ97	Chemotaxis protein CheA
BP1041	BP1041	5.30868e-07	-1.45156	Q7VZ86	tRNA-2-methylthio-N(6)-dimethylallyladenosine synthase (EC 2.8.4.3) ((Dimethylallyl)adenosine tRNA methylthiotransferase MiaB) (tRNA-i(6)A37 methylthiotransferase)
BP1054	prn	2.48307e-16	-1.3521	P14283	Pertactin autotransporter (P.93) [Cleaved into: Outer membrane protein P.69; Pertactin translocator]
BP1055	cysG	1.09614e-09	-1.23383	Q7VZ77	Siroheme synthase [Includes: Uroporphyrinogen-III C-methyltransferase (Urogen III methylase) (EC 2.1.1.107) (SUMT) (Uroporphyrinogen III methylase) (UROM); Precorrin-2 dehydrogenase (EC 1.3.1.76); Sirohydrochlorin ferrochelatase (EC 4.99.1.4)]
BP1057	BP1057	8.67547e-13	1.38143	Q7VZ75	Putative membrane protein
BP1087	BP1087	1.60983e-10	1.41083	Q7VZ50	Uncharacterized protein
BP1088	BP1088	4.73819e-05	1.10181	Q7VZ49	UPF0761 membrane protein BP1088
BP1111	BP1111	0.0414608	2.87493	Q7VZ28	Uncharacterized protein
BP1112	bipA	8.5594e-25	-1.95628	Q7VZ27	Putative outer membrane ligand binding protein
BP1122	BP1122	0.0148594	1.93348	Q7VZ20	AsnC-family transcriptional regulator
BP1129	BP1129	1.2427e-05	-1.72889	Q7VZ13	LysR-family transcriptional regulator
BP1136	fecI	1.48294e-09	-4.94667	Q7VZ10	ECF-family sigma factor
BP1138	bfrH	0.00598576	-1.96832	Q7VZ08	Putative ferric siderophore receptor
BP1139	BP1139	0.0239551	-8.91768	Q7VZ07	Putative iron uptake protein
BP1149	phbC	1.02381e-06	1.14388	Q7VZ00	Poly-beta-hydroxybutyrate polymerase (EC 2.3.1.-)
BP1155	BP1155	0.0012947	-1.09494	Q7VYZ4	Putative regulatory protein
BP1168	BP1168	9.95252e-06	1.2051	Q7VYY1	LysR-family transcriptional regulator
BP1169	BP1169	0.00358738	-9.5485	Q7VYY0	Putative oxidoreductase
BP1170	BP1170	0.0275917	-8.8377	Q7VYX9	Putative exported protein
BP1188	BP1188	0.00924048	-1.14596	Q7VYW6	Uncharacterized protein
BP1191	BP1191	6.84427e-05	1.24086	Q7VYW2	Putative RNA polymerase sigma factor
BP1193	BP1193	0.00323145	1.38202	Q7VYW0	Uncharacterized protein
BP1198	clpB	5.06206e-31	-2.3544	Q7VYV6	Chaperone protein ClpB
BP1202	BP1202	2.09702e-09	-1.34294	Q7VYV5	TetR-family transcriptional regulator
BP1208	BP1208	0.029359	-1.43502	Q7VYU9	Putative exported protein
BP1211	BP1211	6.92512e-06	-1.91169	Q7VYU6	Putative exported protein
BP1212	BP1212	6.92512e-06	-3.068	Q7VYU5	Putative exported protein
BP1213	BP1213	0.0291253	-1.2321	Q7VYU4	Putative membrane protein
BP1229	BP1229	1.31709e-77	3.93401	Q7VYT0	Putative exported protein
BP1245	BP1245	2.55418e-10	-1.4772	Q7VYR4	Ribosome maturation factor RimP
BP1267	BP1267	0.0108032	-1.18038	Q7VYP4	Putative membrane protein
BP1292	BP1292	0.0182674	-1.19758	Q7VYM6	Putative exported protein
BP1295	BP1295	0.00174632	-9.73481	Q7VYM3	Uncharacterized protein
BP1300	BP1300	0.0239113	-1.02128	Q7VYL8	Putative glutathione transferase (EC 2.5.1.18)
BP1302	BP1302	0.0185501	1.10154	Q7VYL6	Putative exported protein
BP1311	BP1311	0.00459933	1.0092	Q7VYL1	Putative membrane protein
BP1319	BP1319	0.00307802	1.54117	Q7VYK6	GntR-family transcriptional regulator
BP1320	BP1320	0.0125217	1.19739	Q7VYK5	Pyridoxal phosphate homeostasis protein (PLP homeostasis protein)
BP1349	BP1349	0.000596673	-1.55587	Q7VYI7	Putative GntR-family transcriptional regulator
BP1359	BP1359	0.0226556	1.0979	Q7VYH9	Putative mandelate racemase
BP1362	BP1362	9.2986e-08	-1.2437	Q7VYH7	Putative amino-acid ABC transporter, ATP-binding protein
BP1363	BP1363	8.67849e-17	-2.29145	Q7VYH6	Putative amino-acid ABC transporter, permease protein
BP1364	BP1364	3.14749e-16	-1.6258	Q7VYH5	Putative amino-acid ABC transporter, periplasmic amino acid-binding protein
BP1376	flgE	0.0226556	-8.93066	Q7VYG6	Flagellar hook protein FlgE
BP1388	BP1388	0.000991235	-3.52818
BP1391	fliP	0.0444307	1.49629	Q7VYF4	Flagellar biosynthetic protein FliP
BP1399	fliJ	0.0286069	-8.82698	Q7VYE9	Flagellar protein FliJ
BP1400	fliI	0.000559956	-3.62791	Q7VYE8	Flagellum-specific ATP synthase FliI (EC 3.6.3.14)
BP1474	BP1474	0.021097	1.27143	Q7VY81	Putative lipoprotein
BP1483	leuB	4.38938e-05	-1.26653	Q7VY73	3-isopropylmalate dehydrogenase (EC 1.1.1.85) (3-IPM-DH) (Beta-IPM dehydrogenase) (IMDH)
BP1488	BP1488	5.90823e-10	-2.06767	Q7VY70	Putative membrane protein
BP1489	BP1489	4.95193e-06	-1.50943	Q7VY69	Putative membrane protein
BP1492	BP1492	0.00229554	-1.12439	Q7VY67	GGDEF domain-containing protein
BP1496	BP1496	0.0159307	-2.00353	Q7VY65	Probable two-component response regulator
BP1503	BP1503	0.0251292	1.18966	Q7VY58	Uncharacterized protein
BP1507	BP1507	0.00591023	-2.68514	Q7VY55	Putative extracellular solute-binding protein
BP1513	BP1513	0.0110031	-2.07549	Q7VY50	Formate dehydrogenase (FDH) (EC 1.17.1.9) (NAD-dependent formate dehydrogenase)
BP1543	BP1543	0.00156356	1.18551	Q7VY20	RHH_4 domain-containing protein
BP1545	pbpG	2.11576e-07	2.28154	Q7VY19	Probable D-alanyl-D-alanine carboxypeptidase
BP1555	BP1555	0.0019894	1.03828	Q7VY09	Putative membrane protein
BP1556	BP1556	0.000190253	1.00831	Q7VY08	YrdC-like domain-containing protein
BP1558	BP1558	0.000107494	-1.89985	Q7VY07	Putative exported protein
BP1560	BP1560	6.35929e-15	-2.39522	Q7VY06	Cytochrome c domain-containing protein
BP1561	BP1561	4.61696e-18	-2.5403	Q7VY05	Putative exported protein
BP1565	BP1565	0.000208181	1.73686	Q7VY02	Uncharacterized protein
BP1573	glnH	7.7e-07	1.03517	Q7VXZ7	Glutamine-binding periplasmic protein
BP1578	gmk	0.000911238	-1.18712	Q7VXZ3	Guanylate kinase (EC 2.7.4.8) (GMP kinase)
BP1580	BP1580	3.75144e-25	3.81554	Q7VXZ1	Probable cytochrome C
BP1604	BP1604	1.26926e-06	-1.50338	Q7VXX0	Putative inner membrane component of binding-protein-dependent transport system
BP1605	BP1605	2.68127e-13	-1.61213	Q7VXW9	Putative iron binding protein
BP1606	fpr	6.32522e-10	-1.38339	Q7VXW8	Ferredoxin--NADP reductase (EC 1.18.1.2)
BP1607	BP1607	0.0264102	-1.2667	Q7VXW7	Probable LysR-family transcriptional regulator
BP1616	dps	7.81317e-34	2.25104	Q7VXW0	Putative DNA-binding protein
BP1664	gst	1.23374e-09	1.46387	Q7VXS4	Glutathione S-transferase (EC 2.5.1.18)
BP1673	BP1673	0.0462352	-8.58561	Q7VXR5	Putative exported protein
BP1691	phaA	6.89452e-07	-1.192	Q7VXQ5	Putative pH adaptation potassium efflux protein
BP1692	phaC	0.00264852	-2.34898	Q7VXQ4	Putative pH adaptation potassium efflux protein
BP1693	phaD	6.08501e-05	-1.21778	Q7VXQ3	Putative pH adaptation potassium efflux protein
BP1696	phaG	0.00101863	-10.1914	Q7VXQ0	Putative pH adaptation potassium efflux protein
BP1708	BP1708	7.13537e-06	-1.18975	Q7VXN9	Putative exported protein
BP1709	BP1709	2.07655e-08	-2.03121	Q7VXN8	Putative permease of ABC transporter
BP1713	trxC	0.00949698	-1.2514	Q7VXN6	Thioredoxin
BP1717	BP1717	0.0485542	-1.75299
BP1725	rumA	8.11775e-07	-1.22421	Q7VXM6	23S rRNA (uracil(1939)-C(5))-methyltransferase RlmD (EC 2.1.1.190) (23S rRNA(m5U1939)-methyltransferase)
BP1730	BP1730	0.0101036	-1.08337	Q7VXM1	Ribosomal RNA large subunit methyltransferase J (EC 2.1.1.266) (23S rRNA (adenine(2030)-N6)-methyltransferase) (23S rRNA m6A2030 methyltransferase)
BP1736	BP1736	0.0181969	1.11343	Q7VXL7	Putative exported protein
BP1752	lspA	0.0444307	-1.04123	Q7VXK4	Lipoprotein signal peptidase (EC 3.4.23.36) (Prolipoprotein signal peptidase) (Signal peptidase II) (SPase II)
BP1766	BP1766	0.000241346	-3.76319	Q7VXJ4	Putative exported protein
BP1777	lon	2.79058e-11	-1.18766	Q7VRY1	Lon protease (EC 3.4.21.53) (ATP-dependent protease La)
BP1778	BP1778	0.00361253	-1.28906	Q7VXI5	Probable LysR-family transcriptional regulator
BP1797	ptpA	8.15354e-07	-1.15879	Q7VXH3	Low molecular weight protein-tyrosine-phosphatase (EC 3.1.3.48)
BP1799	iscS	5.51442e-06	-1.09837	Q7VXH1	Cysteine desulfurase IscS (EC 2.8.1.7)
BP1800	iscU	1.02381e-06	-1.4402	Q7VXH0	Iron-sulfur cluster assembly scaffold protein IscU
BP1863	BP1863	0.0498645	-8.53787	Q7VXC0	Putative membrane protein
BP1877	bvgS	1.07712e-11	-1.13562	P16575	Virulence sensor protein BvgS (EC 2.7.13.3)
BP1879	fhaB	2.97097e-13	-1.05965	P12255	Filamentous hemagglutinin
BP1895	oplaH	3.40969e-06	-1.16534	Q7VXA8	5-oxoprolinase (EC 3.5.2.9)
BP1911	BP1911	0.00917301	-9.28996	Q7VX93	Transposase
BP1914	BP1914	0.000991235	-3.52818
BP1919	BP1919	0.0459584	-8.61419	Q7VX86	Putative membrane protein
BP1921	bioH	0.0337556	1.98626	Q7VX84	Putative hydrolase
BP1940	nemA	0.00622253	-1.10728	Q7VX67	N-ethylmaleimide reductase (EC 1.-.-.-)
BP1945	BP1945	0.0488663	1.2103	Q7VX62	Putative membrane protein
BP1959	BP1959	0.0485542	-1.75299
BP1962	bfrI	1.14087e-14	-2.17441	Q7VX53	Putative ferrisiderophore receptor
BP1973	BP1973	0.00490441	-1.3984	Q7VX47	Putative membrane protein
BP1980	BP1980	0.000552425	1.21792	Q7VX41	DNA helicase (EC 3.6.4.12)
BP1996	BP1996	7.21564e-05	2.70676	Q7VX27	Putative type II secretion system protein
BP2016	brfB	4.03178e-12	-3.14488	Q7VX10	Putative ferric siderophore receptor
BP2020	BP2020	0.00494894	1.77361	Q7VX07	Uncharacterized protein
BP2038	BP2038	0.0416753	-1.90392	Q7VWZ3	Putative hydroxlacyl-CoA dehydrogenase
BP2043	BP2043	1.00861e-06	-1.73954	Q7VWY8	LPS-assembly lipoprotein LptE
BP2046	BP2046	0.0120925	-2.38029	Q7VWY5	Putative MarR-family transcriptional regulator
BP2049	BP2049	6.84427e-05	-1.10275	Q7VWY3	Putative sulfate transporter
BP2051	rpmB	1.13293e-06	-1.25108	Q7VWY1	50S ribosomal protein L28
BP2061	BP2061	0.000137165	1.37172	Q7VWX3	Putative gntR-family transcriptional regulator
BP2062	BP2062	2.21035e-05	1.52865	Q7VWX2	Putative malonyl-CoA decarboxylase
BP2089	BP2089	0.0237097	-8.90393	Q7VWV2	Putative ABC-transporter permease component
BP2091	BP2091	0.0487871	-1.34096	Q7VWV0	Putative dioxygenase hydroxylase component
BP2092	BP2092	0.0391918	-8.67409	Q7VWU9	Putative dioxygenase component
BP2107	BP2107	0.00246726	2.41702	Q7VWT6	Uncharacterized protein
BP2115	BP2115	0.00174377	1.5266	Q7VWS9	NodB homology domain-containing protein
BP2119	BP2119	0.0163973	1.07817	Q7VWS7	Putative membrane protein
BP2126	BP2126	0.0416753	-8.6425	Q7VWS2	Putative oxidoreductase subunit
BP2132	BP2132	0.000713326	1.07889	Q7VWR6	3-dmu-9_3-mt domain-containing protein
BP2141	BP2141	0.0366023	-1.01096	Q7VWR0	Putative exported protein
BP2145	BP2145	0.00056326	-9.98637	Q7VWQ6	Putative ArsR-family transcriptional regulator
BP2147	BP2147	0.000332571	-1.0734	Q7VWQ4	Putative exported protein
BP2148	BP2148	0.0197372	1.64848	Q7VWQ3	Uncharacterized protein
BP2161	BP2161	0.0278404	-8.84156	Q7VWP4	Putative integral membrane protein
BP2167	BP2167	0.00486561	1.24317	Q7VWN9	Putative integral membrane protein
BP2185	dnaG	2.50805e-10	-1.12829	Q7VWM4	DNA primase (EC 2.7.7.-)
BP2199	ispG	0.000167038	-1.03858	Q7VWL0	4-hydroxy-3-methylbut-2-en-1-yl diphosphate synthase (flavodoxin) (EC 1.17.7.3) (1-hydroxy-2-methyl-2-(E)-butenyl 4-diphosphate synthase)
BP2201	BP2201	1.59399e-09	-1.4209	Q7VWK8	Dual-specificity RNA methyltransferase RlmN (EC 2.1.1.192) (23S rRNA (adenine(2503)-C(2))-methyltransferase) (23S rRNA m2A2503 methyltransferase) (Ribosomal RNA large subunit methyltransferase N) (tRNA (adenine(37)-C(2))-methyltransferase) (tRNA m2A37 methyltransferase)
BP2222	BP2222	2.58061e-12	-1.95236	Q7VWJ4	Uncharacterized protein
BP2225	BP2225	2.5295e-05	-1.04167	Q7VWJ3	Putative phospholipase
BP2228	alr	0.0010598	-1.2936	Q7VWJ0	Alanine racemase, catabolic (EC 5.1.1.1)
BP2229	BP2229	0.000129683	-1.26243	Q7VWI9	Putative inner membrane transport protein
BP2231	BP2231	0.00307415	-1.17822	Q79GS0	Putative exported protein
BP2245	bscN	0.00444332	-1.02327	Q79GQ9	Putative ATP synthase in type III secretion system
BP2246	bscL	0.00406409	-1.08292	Q79GQ8	Putative type III secretion protein
BP2247	bscK	1.06536e-05	-2.03012	Q79GQ7	Uncharacterized protein
BP2249	bscI	0.000698758	-1.308	Q7VWI5	Putative type III secretion protein
BP2251	bcrH2	0.00155264	-1.50723	Q79GQ4	Putative regulatory protein
BP2252	bopB	0.00364185	-1.15138	Q7VWI4	Putative outer protein B
BP2254	bcrH1	0.00303167	-1.17613	Q79GQ2	Putative regulatory protein
BP2260	BP2260	0.0310602	-1.30687	Q79GP7	Uncharacterized protein
BP2263	bscE	3.92445e-05	-1.1508	Q79GP4	Uncharacterized protein
BP2265	BP2265	0.000284502	-1.03725	Q7VWI2	Uncharacterized protein
BP2278	BP2278	0.0474489	-8.57707	Q7VWH5	Putative transcriptional regulator
BP2285	BP2285	0.0460415	-2.0433	Q7VWG9	Conserved hypothetical integral membrane protein
BP2292	BP2292	0.000190253	1.1983	Q7VWG4	Putative transcriptional regulator
BP2311	nadD	0.00534605	-1.47804	Q7VWE6	Probable nicotinate-nucleotide adenylyltransferase (EC 2.7.7.18) (Deamido-NAD(+) diphosphorylase) (Deamido-NAD(+) pyrophosphorylase) (Nicotinate mononucleotide adenylyltransferase) (NaMN adenylyltransferase)
BP2315	vag8	0.000205659	-1.1242	Q79GN7	Autotransporter
BP2343	BP2343	0.0497172	-1.00003	Q7VWB7	Putative 3-methyladenine DNA glycosylase (EC 3.2.2.-)
BP2345	BP2345	0.00303167	-1.18008	Q7VWB5	Putative inner membrane permease polyamine transport protein
BP2349	BP2349	0.0237096	1.02095	Q7VWB1	3-deoxy-D-manno-octulosonic acid kinase (Kdo kinase) (EC 2.7.1.166)
BP2353	BP2353	0.0227032	1.9338	Q7VWA7	Putative inner membrane transport protein
BP2360	sdhB	4.2768e-07	-1.18992	Q7VWA2	Succinate dehydrogenase iron-sulfur subunit (EC 1.3.5.1)
BP2374	BP2374	0.000675502	-1.08842	Q7VW90	Uncharacterized protein
BP2376	BP2376	0.00510871	-1.24593	Q7VW89	Metallophos domain-containing protein
BP2390	BP2390	0.0358616	-8.72179	Q7VW75	Transposase
BP2397	BP2397	3.47925e-08	1.07436	Q7VW69	Putative ABC transporter ATP-binding subunit
BP2398	BP2398	2.10878e-17	1.77147	Q7VW68	Putative L-asparaginase
BP2399	BP2399	1.07308e-14	1.6846	Q7VW67	Putative transcriptional regulator
BP2402	BP2402	0.0381827	1.07282	Q7VW65	Uncharacterized protein
BP2413	BP2413	3.22224e-05	1.16758	Q7VW56	Putative lipoprotein
BP2414	BP2414	0.00511352	-1.58524	Q7VW55	Uncharacterized protein
BP2415	BP2415	0.0156257	-9.07888	Q7VW54	Transposase
BP2416	BP2416	9.00891e-07	-1.31369	Q7VW53	Putative LysR-family transcriptional regulator
BP2419	BP2419	0.00533649	-1.55011	Q7VW50	Probable LysR-family transcriptional regulator
BP2424	BP2424	0.000221379	-1.06374	Q7VW45	Putative integral membrane protein
BP2426	BP2426	0.0362799	-2.70859	Q7VW43	Uncharacterized protein
BP2434	mucD	1.47342e-07	1.04568	Q7VW38	Periplasmic serine endoprotease DegP-like (EC 3.4.21.107)
BP2436	BP2436	4.20942e-05	1.0683	Q7VW36	Putative membrane protein
BP2446	BP2446	1.10044e-05	-1.13389	Q7VW26	Uncharacterized protein
BP2448	BP2448	0.000338005	-1.66976	Q7VW24	TP_methylase domain-containing protein
BP2469	BP2469	3.26221e-07	1.76141	Q7VW09	Uncharacterized protein
BP2476	BP2476	0.0490901	-1.25071	Q7VW02	Putative mebrane transport protein
BP2488	icd	1.26741e-07	-1.0481	Q7VVZ2	Isocitrate dehydrogenase [NADP] (EC 1.1.1.42)
BP2496	BP2496	0.00260089	1.32896	Q7VVY5	Uncharacterized protein
BP2498	dnaJ	2.33001e-56	-4.09749	Q7VVY3	Chaperone protein DnaJ
BP2499	dnaK	3.43103e-73	-3.90705	Q7VVY2	Chaperone protein DnaK (HSP70) (Heat shock 70 kDa protein) (Heat shock protein 70)
BP2500	BP2500	4.93491e-19	-4.23463	Q7VVY1	Putative thioredoxin
BP2501	BP2501	1.64796e-24	-3.02663	Q7VVY0	Protein GrpE (HSP-70 cofactor)
BP2510	murB	0.0136528	-1.04514	Q9X6Y8	UDP-N-acetylenolpyruvoylglucosamine reductase (EC 1.3.1.98) (UDP-N-acetylmuramate dehydrogenase)
BP2511	BP2511	0.00591023	-1.34372	Q7VVX4	Putative hydrolase
BP2529	BP2529	0.0132638	1.39983	Q7VVV7	Putative exported protein
BP2530	BP2530	0.0107646	-9.21996	Q7VVV6	Integral membrane protein
BP2547	BP2547	2.17551e-07	1.52588	Q7VVU0	Two-component response regulatory protein
BP2548	BP2548	7.95625e-05	1.54681	Q7VVT9	Two-component system histidine kinase
BP2565	ecnA2	8.21745e-05	1.61817	Q7VVS2	Entericidin A anti-toxin
BP2569	BP2569	8.14976e-05	1.41018	Q7VVR9	Putative lipoprotein
BP2570	BP2570	1.13219e-05	-1.36586	Q7VVR8	Putative exported protein
BP2592	BP2592	0.000339397	2.98709	Q7VVQ2	ABC transport protein inner membrane component
BP2598	BP2598	0.0424926	-8.6285	Q7VVP7	Uncharacterized protein
BP2602	BP2602	0.00244583	-1.65814	Q7VVP3	Amino_oxidase domain-containing protein
BP2620	BP2620	0.0344965	-8.75592	Q7VVM8	Probable membrane efflux protein
BP2621	BP2621	0.00231649	-9.68145	Q7VVM7	Putative TetR-family transcriptional regulator
BP2623	hipB	1.89257e-06	-2.1666	Q7VVM5	DNA-binding protein
BP2626	BP2626	0.0243128	-2.00627	Q7VVM2	Uncharacterized protein
BP2632	BP2632	2.86198e-05	1.00275	Q7VVM1	Putative GTP-binding protein
BP2633	BP2633	1.29616e-08	1.28824	Q7VVM0	Possible exonuclease
BP2638	BP2638	6.27693e-11	2.04866	Q7VVL6	Putative exported protein
BP2639	BP2639	0.00924048	2.72863	Q7VVL5	Putative integral membrane protein
BP2640	BP2640	3.62751e-09	2.88316	Q7VVL4	Putative ABC transport protein, inner membrane component
BP2642	BP2642	1.41635e-13	2.96788	Q7VVL3	Probable ATP-binding ABC transporter protein
BP2643	glpR	2.77676e-08	2.08958	Q7VVL2	Glycerol-3-phosphate regulon repressor protein
BP2644	BP2644	0.00122495	1.40581	Q7VVL1	Putative glycerol-3-phosphate dehydrogenase
BP2652	BP2652	1.20596e-07	1.68458	Q7VVK5	Putative exported protein
BP2661	BP2661	3.8371e-08	1.41027	Q7VVJ6	Putative exported protein
BP2662	BP2662	1.64109e-11	2.22953	Q7VVJ5	Putative aldolase
BP2664	BP2664	0.000187751	-10.3302	Q7VVJ3	Putative MarR-family transcriptional regulator
BP2674	fimX	0.00495658	1.05867	P09808	Fimbrial protein FimX (Pilin)
BP2712	BP2712	9.95252e-06	1.01776	Q7VVF7	Putative exported protein
BP2713	BP2713	4.38938e-05	1.19564	Q7VVF6	Putative hydrolase
BP2721	BP2721	0.0485542	-1.75299
BP2730	BP2730	0.000822419	2.36767	Q7VVE1	Cytochrome ubiquinol oxidase subunit I
BP2744	BP2744	0.00510588	-1.23051	Q7VVD2	Putative ABC transport protein, ATP-binding component
BP2745	BP2745	0.000135264	-1.58504	Q7VVD1	Putative ABC transport protein, ATP-binding component
BP2757	BP2757	1.34038e-07	1.71443	Q7VVC0	Putative cold-shock protein
BP2764	BP2764	0.00797759	-1.03364	Q7VVB4	Putative biopolymer transport protein
BP2774	BP2774	0.000241346	-1.70945	Q7VVA5	Putative aldolase
BP2782	BP2782	0.00247763	1.08149	Q7VVA3	Lipoprotein
BP2784	BP2784	4.00805e-07	-1.27464	Q7VVA1	Homoserine dehydrogenase (EC 1.1.1.3)
BP2785	BP2785	4.03457e-11	-1.45206	Q7VVA0	Putative aminotransferase (EC 2.6.1.17)
BP2792	BP2792	1.15155e-05	-1.66927	Q7VV93	Uncharacterized protein
BP2794	rpsR	9.80169e-10	-1.88983	Q7VV91	30S ribosomal protein S18
BP2808	BP2808	7.81317e-34	2.93027	Q7VV78	UPF0324 membrane protein BP2808
BP2809	BP2809	0.00025281	1.29987	Q7VV77	Putative transcriptional regulator
BP2810	BP2810	2.23848e-05	1.00925	Q7VV76	Putative hydrolase
BP2816	BP2816	2.6435e-07	-1.62743	Q7VV72	Methionine import ATP-binding protein MetN (EC 7.4.2.11)
BP2817	BP2817	2.26609e-09	-1.96852	Q7VV71	ABC transport protein, inner membrane component
BP2818	BP2818	4.75938e-13	-1.78981	Q7VV70	Lipoprotein
BP2831	BP2831	2.53583e-07	2.7197	Q7VV62	ABC transport protein, inner membrane component
BP2832	BP2832	8.06102e-06	2.29514	Q7VV61	ABC transport protein, ATP-binding component
BP2839	BP2839	1.6351e-07	1.23138	Q7VV57	Exported protein, conserved
BP2840	BP2840	1.06195e-06	1.57945	Q7VV56	Putative TetR-family transcriptional regulator
BP2855	BP2855	0.0381827	1.5306	Q7VV49	Membrane transport protein
BP2863	BP2863	1.5868e-05	1.83489	Q7VV42	Glyoxalase-like_dom domain-containing protein
BP2869	BP2869	1.91434e-05	1.15346	Q7VV37	Uncharacterized protein
BP2871	BP2871	1.28761e-44	4.48564	Q7VV35	Uncharacterized protein
BP2872	BP2872	7.02326e-08	2.76445	Q7VV34	Putative AsnC-family transcriptional regulator
BP2873	BP2873	5.48693e-24	2.81953	Q7VV33	Putative exported protein
BP2879	BP2879	3.78741e-06	1.2987	Q7VV29	Putative membrane transport protein
BP2887	BP2887	0.000101176	-1.33372	Q7VV23	Uncharacterized protein
BP2900	BP2900	0.00344756	-1.35508	Q7VV13	Putative transcriptional regulator
BP2901	bfeA	0.0330353	-8.76181	Q7VV12	Ferric enterobactin receptor
BP2902	BP2902	1.25099e-07	2.63476	Q7VV11	Putative exported protein
BP2903	glcF	1.30133e-15	2.58282	Q7VV10	Glycolate oxidase iron-sulfur subunit
BP2904	glcE	3.11478e-11	2.05587	Q7VV09	Glycolate oxidase subunit
BP2905	glcD	2.79686e-09	1.50868	Q7VV08	Glycolate oxidase subunit
BP2911	bph3	1.79483e-13	1.29139	Q79GJ5	Putative DNA-binding protein (Histone)
BP2917	BP2917	0.0020116	1.28962	Q7VUZ8	Putative exported protein
BP2918	BP2918	0.000339397	1.39718	Q7VUZ7	Uncharacterized protein
BP2928	BP2928	0.000903445	-2.25336	Q7VUY7	Putative membrane transport protein
BP2931	cyoC	3.50095e-12	-1.88413	Q7VUY4	Cytochrome O ubiquinol oxidase
BP2932	cyoB	3.5784e-20	-2.01654	Q7VUY3	Ubiquinol oxidase polypeptide I
BP2933	cyoA	5.10095e-12	-1.61108	Q7VUY2	Ubiquinol oxidase subunit 2
BP2936	BP2936	3.97357e-09	-1.31617	Q7VUX9	Putative exported protein
BP2940	BP2940	0.00172978	1.36182	Q7VUX6	Putative integral membrane protein
BP2946	BP2946	0.000365284	1.20245	Q7VUX1	Putative arsR-family transcriptional regulator
BP2953	BP2953	2.11109e-10	1.22226	Q7VUW6	Uncharacterized protein
BP2958	BP2958	4.25783e-15	1.48735	Q7VUW2	Putative iron-sulfur cluster insertion protein ErpA
BP2988	BP2988	0.000354825	1.25378	Q7VUT6	Uncharacterized protein
BP2999	BP2999	0.00388102	1.09823	Q7VUS6	Thioredoxin
BP3011	BP3011	1.24832e-15	1.64719	Q7VUR5	Uncharacterized protein
BP3024	ftsW	0.00012183	-1.02474	Q7VUQ2	Probable peptidoglycan glycosyltransferase FtsW (PGT) (EC 2.4.1.129) (Cell division protein FtsW) (Cell wall polymerase) (Peptidoglycan polymerase) (PG polymerase)
BP3057	BP3057	8.67547e-13	-2.81888	Q7VUM7	Putative ATP-dependent RNA helicase
BP3067	BP3067	0.00141083	1.09802	Q7VUL9	Putative membrane protein
BP3071	metK	6.88416e-13	-1.96385	Q7VUL5	S-adenosylmethionine synthase (AdoMet synthase) (EC 2.5.1.6) (MAT) (Methionine adenosyltransferase)
BP3076	xerC	6.62484e-05	1.39368	Q7VUL0	Tyrosine recombinase XerC
BP3084	BP3084	2.94441e-08	-1.13092	Q7VUK2	CobW C-terminal domain-containing protein
BP3086	hslV	8.30963e-21	-3.17031	Q7VUK0	ATP-dependent protease subunit HslV (EC 3.4.25.2)
BP3090	BP3090	0.000282252	1.03016	Q7VUJ7	Corrinoid adenosyltransferase (EC 2.5.1.17)
BP3094	modB	0.016852	-2.00071	Q7VUJ4	Molybdenum transport system permease
BP3108	BP3108	0.000344845	2.53099	Q7VUI3	Cupin_3 domain-containing protein
BP3116	BP3116	6.41448e-06	1.05469	Q7VUH9	Putative modification methylase
BP3120	BP3120	0.00024224	-1.76904	Q7VUH6	Putative integrase
BP3126	ipk	6.4551e-10	-1.11274	Q7VUH0	4-diphosphocytidyl-2-C-methyl-D-erythritol kinase (CMK) (EC 2.7.1.148) (4-(cytidine-5'-diphospho)-2-C-methyl-D-erythritol kinase)
BP3181	BP3181	0.000991235	1.18897	Q7VUC2	Uncharacterized protein
BP3182	BP3182	0.000122856	1.19956	Q7VUC1	UPF0229 protein BP3182
BP3191	BP3191	0.00734503	1.99149	Q7VUB7	Putative acyl-CoA dehyrdogenase
BP3199	BP3199	0.0391761	2.43058	Q7VUB0	Uncharacterized protein
BP3217	BP3217	5.87543e-05	1.37964	Q7VUA2	Uncharacterized protein
BP3231	osmB	9.89875e-05	1.16785	Q7VU89	Osmotically inducible lipoprotein B
BP3239	BP3239	5.6948e-05	-1.37112	Q7VU84	Putative LysR-family transcriptional regulator
BP3245	BP3245	4.53869e-05	1.52137	Q7VU78	Putative conserved membrane protein
BP3246	BP3246	8.09549e-07	1.36804	Q7VU77	Putative fatty acid CoA ligase
BP3250	BP3250	0.000663342	1.10691	Q7VU73	Gamma-glutamylcyclotransferase (EC 4.3.2.-)
BP3267	apaG	4.16695e-05	1.22539	Q7VU61	Protein ApaG
BP3282	atpB	1.37436e-08	-1.14155	Q7VU50	ATP synthase subunit a (ATP synthase F0 sector subunit a) (F-ATPase subunit 6)
BP3303	BP3303	0.000190253	1.1688	Q7VU32	ADP-dependent (S)-NAD(P)H-hydrate dehydratase (EC 4.2.1.136) (ADP-dependent NAD(P)HX dehydratase)
BP3311	BP3311	9.46067e-05	-1.99866	Q7VU26	Transposase
BP3325	phhB	0.000189369	-1.52273	Q7VU17	Putative pterin-4-alpha-carbinolamine dehydratase (PHS) (EC 4.2.1.96) (4-alpha-hydroxy-tetrahydropterin dehydratase) (Pterin carbinolamine dehydratase) (PCD)
BP3362	BP3362	4.66173e-07	1.26284	Q7VTY5	Uncharacterized protein
BP3370	BP3370	6.67764e-08	2.678	Q7VTX7	HNHc domain-containing protein
BP3373	BP3373	0.017149	-2.91968	Q7VTX4	Uncharacterized protein
BP3384	BP3384	0.0310602	1.26616	Q7VTW6	Putative phage terminase
BP3397	BP3397	0.000916412	-1.53127	Q7VTV6	Putative inner membrane protein
BP3409	BP3409	0.000125845	-2.05773	Q7VTU8	Uncharacterized protein
BP3432	cysI	2.57366e-21	-2.28363	Q7VTS8	Putative sulfite reductase (EC 1.8.7.1)
BP3433	BP3433	4.79019e-12	-1.94789	Q7VTS7	Uncharacterized protein
BP3434	BP3434	8.43876e-19	-2.35777	Q7VTS6	Putative exported protein
BP3449	BP3449	4.05168e-13	-4.71128	Q7VTR3	Putative membrane protein
BP3458	BP3458	0.0237096	-1.9141	Q7VTQ6	Binding-protein-dependent transport systems inner membrane component
BP3476	BP3476	0.00157958	1.72004	Q7VTP1	Binding-protein-dependent transport system permease protein
BP3477	BP3477	2.23232e-05	2.18228	Q7VTP0	Binding-protein-dependent transport systems inner membrane component
BP3481	BP3481	9.67647e-10	1.56079	Q7VTN8	Putative exported protein
BP3495	groEL	8.35873e-76	-3.99426	P48210	60 kDa chaperonin (GroEL protein) (Protein Cpn60)
BP3496	groES	2.54472e-30	-3.61033	P0A339	10 kDa chaperonin (GroES protein) (Protein Cpn10)
BP3512	BP3512	0.00582322	-9.42313	Q7VTL5	Uncharacterized protein
BP3522	BP3522	3.79261e-13	-1.61181	Q7VTK9	Putative membrane protein
BP3531	tonB	2.15858e-10	-2.60633	Q79GE6	Protein TonB
BP3532	exbB	1.50218e-09	-1.8164	Q79GE5	MotA/TolQ/ExbB proton channel family protein
BP3533	exbD	1.49788e-11	-2.90588	Q79GE4	Biopolymer transport protein ExbD/TolR
BP3573	BP3573	2.69367e-06	1.75111	Q7VTG7	Putative branched-chain amino acid transport permease
BP3574	BP3574	0.00381163	1.32729	Q7VTG6	Putative branched-chain amino acid transport permease
BP3575	BP3575	9.43727e-07	1.69339	Q7VTG5	Putative exported protein
BP3576	BP3576	8.82244e-06	1.59923	Q7VTG4	ABC transporter ATP-binding protein
BP3577	BP3577	6.37936e-14	1.89459	Q7VTG3	ABC transporter ATP-binding protein
BP3604	BP3604	0.00180311	-1.18792	Q7VTE0	Putative membrane protein
BP3608	rpsL	3.23104e-10	-1.21488	Q7VTD7	30S ribosomal protein S12
BP3613	rplC	4.6644e-14	-1.28249	Q7VTD3	50S ribosomal protein L3
BP3614	rplD	4.28083e-08	-1.08165	Q7VTD2	50S ribosomal protein L4
BP3623	BP3623	0.00780822	-1.07689	Q7VTC3	Putative hydrolase
BP3626	rplN	1.88194e-12	-1.25724	Q7VTC1	50S ribosomal protein L14
BP3662	ssb	7.60991e-05	-1.0152	P66846	Single-stranded DNA-binding protein (SSB)
BP3663	bfrC	2.20565e-18	-2.21651	Q7VT87	Ferric siderophore receptor
BP3664	BP3664	2.92658e-05	-2.90656	Q7VT86	Cupin_7 domain-containing protein
BP3679	BP3679	0.00350806	1.04114	Q7VT72	TetR-family transcriptional regulator
BP3695	BP3695	9.73876e-18	-2.63294	Q7VT59	Putative hydroxymethylglutaryl-CoA lyase (EC 4.1.3.4)
BP3696	BP3696	1.24231e-09	-2.44909	Q7VT58	Putative exported protein
BP3700	BP3700	0.000281021	-2.64495	Q7VT56	Putative exported protein
BP3704	BP3704	2.94338e-09	2.65678	Q7VT52	Putative transport system periplasmic protein
BP3705	BP3705	1.91613e-15	2.36491	Q7VT51	ABC transporter ATP-binding protein
BP3713	BP3713	0.0474489	-8.56841	Q7VT43	Putative amidase
BP3715	BP3715	3.22224e-05	2.38603	Q7VT41	LysR-family transcriptional regulator
BP3721	BP3721	0.0473471	2.03727	Q7VT35	Uncharacterized protein
BP3722	BP3722	0.0206771	1.29286	Q7VT34	Iron-sulphur protein (EC 1.14.12.-)
BP3723	BP3723	0.000291594	1.84422	Q7VT33	Uncharacterized protein
BP3752	BP3752	1.27197e-06	1.15231	Q7VT05	Uncharacterized protein
BP3764	BP3764	0.00889576	-1.11312	Q7VSZ5	Transport permease protein
BP3782	BP3782	0.00487191	1.39485	Q45389	Protein BugT
BP3798	BP3798	0.00361253	1.09349	Q7VSX1	AraC family regulatory protein
BP3800	BP3800	2.87108e-07	1.19555	Q7VSW9	Putative membrane protein
BP3802	BP3802	0.0070998	1.03167	Q7VSW7	Putative extracellular solute-binding protein
BP3803	BP3803	0.000580024	2.15695	Q7VSW6	Putative transport system permease protein
BP3804	BP3804	0.0166172	1.66717	Q7VSW5	Putative transport system permease protein
BP3811	BP3811	0.00167774	-2.82903	Q7TTA3	Transposase
BP3818	BP3818	0.0175538	-1.22146	Q7VSV4	Prepilin leader peptidase/N-methyltransferase (EC 2.1.1.-) (EC 3.4.23.43)
BP3828	BP3828	0.000773065	1.12955	Q7VSU4	Putative amino acid ABC transporter ATP-binding protein
BP3831	BP3831	1.86571e-08	1.24282	Q7VSU1	Putative ABC transporter periplasmic amino acid-binding protein
BP3842	BP3842	0.003975	-1.57671	Q7VST3	Uncharacterized protein
BP3857	BP3857	9.22206e-05	1.08015	Q7VSS1	Putative hydrolase
BP3858	BP3858	9.54988e-07	2.78858	Q7VSS0	Putative transport ATP-binding protein
BP3859	BP3859	6.96502e-09	2.63064	Q7VSR9	Putative transport system ATP-binding protein
BP3860	BP3860	0.00558929	2.04759	Q7VSR8	Putative transport system permease protein
BP3861	BP3861	0.0444307	1.22575	Q7VSR7	Putative transport system permease protein
BP3862	BP3862	4.17431e-05	1.20293	Q7VSR6	Putative extracellular solute-binding protein
BP3871	BP3871	7.20653e-27	2.68296	Q7VSQ7	Putative cold shock-like protein
NA	BPnc355::unpublishedMultiConditionalProject	9.04742e-08	-1.88521
NA	BPnc372::unpublishedMultiConditionalProject	4.73819e-05	-1.60602
NA	Candidate_Transcript_004::as_BP0024	0.0119536	2.14973
NA	Candidate_Transcript_006::as_metX	0.00531479	-1.5018
NA	Candidate_Transcript_013::as_leuA	1.17619e-07	1.52282
NA	Candidate_Transcript_030::as_catD2	0.000222514	1.23826
NA	Candidate_Transcript_051::as_slmA	0.0227988	1.15865
NA	Candidate_Transcript_054::as_fusA%27	6.07139e-08	1.14004
NA	Candidate_Transcript_061::TSSonly	0.0253778	-8.90675
NA	Candidate_Transcript_073::TSSonly	4.22837e-07	1.43023
NA	Candidate_Transcript_074::TSSonly	2.36899e-05	1.28589
NA	Candidate_Transcript_075::TSSonly	0.00387714	1.09972
NA	Candidate_Transcript_083::as_BP0566	0.00494894	1.45566
NA	Candidate_Transcript_095::TSSonly	0.0320064	1.30426
NA	Candidate_Transcript_100::as_BP0715	1.22379e-13	2.461
NA	Candidate_Transcript_101::as_BP0718	0.028711	1.41826
NA	Candidate_Transcript_104::as_BP0740	0.0456792	1.40483
NA	Candidate_Transcript_124::TSSonly	0.0151511	-9.09276
NA	Candidate_Transcript_129::as_BP0890	0.0290165	1.33474
NA	Candidate_Transcript_149::as_tgt	0.000713326	3.95063
NA	Candidate_Transcript_151::as_cysG	0.000297843	-1.29365
NA	Candidate_Transcript_160	0.0423325	-8.63194
NA	Candidate_Transcript_162	1.52966e-05	-1.20695
NA	Candidate_Transcript_188::as_norM	0.00140177	3.76264
NA	Candidate_Transcript_189::as_BP1239	0.00175558	-9.75498
NA	Candidate_Transcript_204::as_BP1272	0.0264812	-2.79099
NA	Candidate_Transcript_212::as_BP1362	6.94539e-05	-2.81885
NA	Candidate_Transcript_217::as_dsbB	0.0060095	1.88669
NA	Candidate_Transcript_225::as_uppS	1.66796e-34	11.1448
NA	Candidate_Transcript_232	7.4305e-14	-1.69483
NA	Candidate_Transcript_233	0.0381827	-8.69608
NA	Candidate_Transcript_250::as_BP1603	0.00361253	-2.07255
NA	Candidate_Transcript_252::as_BP1652::TSSonly	0.048028	-8.56548
NA	Candidate_Transcript_289::as_BP2049	0.0042645	-1.03806
NA	Candidate_Transcript_298::as_BP2118	0.000266985	2.02484
NA	Candidate_Transcript_301::as_BP2149	0.00484427	1.48229
NA	Candidate_Transcript_312::as_ectA	0.0103253	1.27783
NA	Candidate_Transcript_316::as_bcrH2	5.79508e-28	10.7542
NA	Candidate_Transcript_320::as_BP2303	0.0118312	-9.18241
NA	Candidate_Transcript_335::as_BP2419	0.00303167	-9.61701
NA	Candidate_Transcript_341::as_maf	2.03129e-60	12.1787
NA	Candidate_Transcript_347	0.0126998	1.6182
NA	Candidate_Transcript_352::as_dnaJ	8.71004e-09	-2.35946
NA	Candidate_Transcript_356	8.15793e-07	1.75979
NA	Candidate_Transcript_357::as_BP2569	0.019348	2.93058
NA	Candidate_Transcript_363::TSSonly	0.0020116	3.33597
NA	Candidate_Transcript_399::as_BP2877	0.000236668	1.87467
NA	Candidate_Transcript_400::TSSonly	8.76944e-07	-2.14263
NA	Candidate_Transcript_409	0.00183253	-9.74279
NA	Candidate_Transcript_411::TSSonly	0.0249531	-2.81137
NA	Candidate_Transcript_412::as_BP3015	0.00423449	-1.76531
NA	Candidate_Transcript_418::as_BP3041	0.0020116	1.48864
NA	Candidate_Transcript_420	0.000208763	1.51319
NA	Candidate_Transcript_427::as_BP3090	0.00178005	-9.75527
NA	Candidate_Transcript_433	1.59337e-14	-12.5555
NA	Candidate_Transcript_436::as_BP3163	0.000850573	1.53861
NA	Candidate_Transcript_440::as_BP3209::TSSonly	0.00983609	2.42362
NA	Candidate_Transcript_443::TSSonly	1.07327e-06	-1.78973
NA	Candidate_Transcript_460::as_BP3372	3.09021e-06	1.18067
NA	Candidate_Transcript_481	5.92705e-13	2.27608
NA	Candidate_Transcript_490::as_BP3547::TSSonly	0.0350741	3.20251
NA	Candidate_Transcript_498::TSSonly	3.61903e-05	-1.33369
NA	Candidate_Transcript_499::TSSonly	8.1557e-07	-1.39621
NA	Candidate_Transcript_500	4.03457e-11	-1.37906
NA	Candidate_Transcript_502::TSSonly	0.000130382	-1.33997
NA	Candidate_Transcript_503::TSSonly	0.000674085	-1.23088
NA	Candidate_Transcript_514	0.000579645	-1.11846
NA	Candidate_Transcript_521	0.036839	-1.04227
NA	Candidate_Transcript_527::as_BP3834	4.11158e-09	2.80616
NA	Candidate_Transcript_531	0.0461719	2.04674
NA	rna26	9.00891e-07	7.80294
NA	rna27	0.000354825	-2.01223
NA	rna28	0.0496684	-1.33924
NA	rna29	4.56372e-06	7.26442
NA	rna35	4.56372e-06	7.26446
NA	rna36	0.0496684	-1.33924
NA	rna37	0.000354825	-2.01223
NA	rna38	9.00891e-07	7.8029
NA	rna39	0.0166172	-1.5623
NA	rna45	1.56353e-11	1.08292
NA	rna47	4.56372e-06	7.26446
NA	rna48	0.0496684	-1.33924
NA	rna49	0.000354825	-2.01279
NA	rna50	9.00891e-07	7.80345
NA	rna51	0.000304107	-2.63371
NA	rna54	1.13648e-06	-10.9283

## Sheet: T2  IlogFCI > 1, P < 0.05
BP_IDs	Gene	T2_AdjPvalue	T2_LogFold	Uniprot	Annotation
BP0008	secE	1.11483e-11	-1.17201	Q7W0S5	Protein translocase subunit SecE
BP0009	nusG	3.25399e-19	-1.28691	Q7W0S4	Transcription termination/antitermination protein NusG
BP0011	rplA	3.30855e-11	-1.02918	Q7W0S2	50S ribosomal protein L1
BP0025	BP0025	0.00440848	1.16886	Q7W0R3	Uncharacterized protein
BP0026	BP0026	0.000287414	1.13646	Q7W0R2	Putative thiolase
BP0027	BP0027	0.000816742	1.43466	Q7W0R1	MaoC family protein
BP0033	glyQ	1.66911e-07	-1.0771	Q7W0Q6	Glycine--tRNA ligase alpha subunit (EC 6.1.1.14) (Glycyl-tRNA synthetase alpha subunit) (GlyRS)
BP0035	BP0035	5.19431e-06	-1.06636	Q7W0Q4	D,D-heptose 1,7-bisphosphate phosphatase (EC 3.1.3.-)
BP0036	BP0036	8.37019e-07	-1.20584	Q7W0Q3	Probable acyltransferase
BP0043	BP0043	8.02667e-05	1.0626	Q7W0P9	Putative exported protein
BP0047	metX	6.60528e-11	-1.26083	Q7W0P6	Homoserine O-succinyltransferase (HST) (EC 2.3.1.46) (Homoserine transsuccinylase) (HTS)
BP0054	gltL	3.15317e-05	1.41779
BP0055	gltK	1.28725e-06	1.44442	Q7W0P2	Glutamate/aspartate transport system permease protein
BP0057	BP0057	0.0173155	1.00356	Q7W0P0	Amino-acid ABC transporter binding protein
BP0062	BP0062	7.13958e-11	1.15126	Q7W0N7	Uncharacterized protein
BP0063	BP0063	6.85951e-15	1.68914	Q7W0N5	Uncharacterized protein
BP0067	BP0067	1.86575e-10	1.5371	Q7W0N1	Integral membrane protein
BP0072	BP0072	0.000180136	1.03803	Q7W0M9	Transposase
BP0074	htpG	3.74091e-55	-2.77237	Q7W0M8	Chaperone protein HtpG (Heat shock protein HtpG) (High temperature protein G)
BP0075	BP0075	1.03424e-33	-2.62527	Q7W0M7	Probable glutathione S-transferase
BP0076	ampD	7.12471e-11	-1.62926	Q7W0M6	N-acetylmuramoyl-L-alanine amidase
BP0092	bplB	1.34384e-05	-1.11262	Q79H46	Probable acetyltransferase
BP0110	BP0110	0.000426184	2.29079	Q7W0K4	Transposase
BP0113	dsbA	4.84395e-12	1.04821	Q7W0K2	Thiol:disulfide interchange protein DsbA
BP0116	BP0116	2.73733e-09	1.08631	Q7W0J9	Uncharacterized protein
BP0118	BP0118	0.0133272	1.25096
BP0122	BP0122	7.10273e-20	1.62033	Q7W0J4	Sugar ABC transporter, ATP-binding protein
BP0126	BP0126	8.07224e-07	1.84025	Q7W0J2	ABC transporter, permease protein
BP0128	BP0128	0.000250474	1.01939	Q7W0J1	Probable periplasmic solute-binding protein
BP0162	BP0162	4.73663e-08	-1.14805	Q7W0H0	Putative membrane protein
BP0170	rhlE	3.08344e-10	-1.1876	Q7W0G5	ATP-dependent RNA helicase RhlE (EC 3.6.4.13)
BP0181	BP0181	2.04217e-29	2.17827	Q7W0F6	Putative exported protein
BP0189	BP0189	1.32979e-09	1.26887	Q7W0E9	Uncharacterized protein
BP0207	BP0207	8.15049e-06	-1.40052	Q7W0D6	Putative aldehyde dehydrogenase
BP0210	BP0210	2.68361e-20	8.84906
BP0212	BP0212	5.61137e-06	1.08909	Q7W0D3	Virginiamycin B lyase (EC 4.2.99.-) (Streptogramin B lyase)
BP0216	sphB1	1.41016e-21	-1.35688	Q7W0C9	Autotransporter subtilisin-like protease
BP0224	BP0224	7.3504e-05	1.15311	Q7W0C1	YCII domain-containing protein
BP0227	psiF	1.27779e-13	1.44086	Q7W0B8	Phosphate starvation-inducible protein
BP0231	pcaC	0.00281362	-1.46908	Q7W0B6	4-carboxymuconolactone decarboxylase (EC 4.1.1.44)
BP0238	folK	0.000451594	-1.07536	Q7W0B1	2-amino-4-hydroxy-6-hydroxymethyldihydropteridi ne pyrophosphokinase (EC 2.7.6.3)
BP0250	BP0250	2.21953e-12	-1.17157	Q7W0A0	Putative exported protein
BP0262	BP0262	5.72027e-07	1.07241	Q7W091	Probable ATP-binding component of ABC transporter
BP0270	BP0270	0.00865322	1.33324	Q7W087	DUF4224 domain-containing protein
BP0271	BP0271	9.00032e-07	1.16979	Q7W086	Uncharacterized protein
BP0286	BP0286	1.232e-11	1.70468	Q7W072	Probable transcriptional regulator
BP0290	BP0290	0.000431853	-1.0523	Q7W068	Probable transporter
BP0298	BP0298	8.83977e-19	1.89029	Q7W064	Uncharacterized protein
BP0299	BP0299	6.40663e-05	1.04816	Q7W063	MarR-family transcriptional regulator
BP0318	rubA	9.28296e-13	1.87364	Q7W047	Rubredoxin
BP0320	BP0320	6.77091e-12	1.61508	Q7W045	Putative pre-16S rRNA nuclease (EC 3.1.-.-)
BP0328	BP0328	0.00277376	1.3419	Q7W038	Uncharacterized protein
BP0339	ogt	3.1147e-12	1.51803	Q7W029	Methylated-DNA--protein-cysteine methyltransferase (EC 2.1.1.63)
BP0340	alkB	0.00020761	1.37443	Q7W028	Alkylated DNA repair protein
BP0341	BP0341	0.000198407	1.46356	Q7W027	Fe2OG dioxygenase domain-containing protein
BP0347	bhuR	1.5874e-09	-1.46048	Q7VSQ4	Outer membrane heme receptor
BP0348	hurR	1.41193e-08	-1.83088	Q7VSQ3	Heme uptake transmembrane sensor
BP0349	hurI	4.80698e-13	-5.3568	Q79H22	Heme uptake regulator
BP0362	BP0362	1.1904e-05	1.40029	Q7VSP1	CDP-6-deoxy-delta-3,4-glucoseen reductase (EC 1.17.1.-)
BP0374	mreB	1.5841e-11	-1.05677	Q7VSN0	Rod shape-determining protein
BP0378	mrdB	1.03609e-05	-1.18994	Q7VSM6	Peptidoglycan glycosyltransferase MrdB (PGT) (EC 2.4.1.129) (Cell elongation protein RodA) (Cell wall polymerase) (Peptidoglycan polymerase) (PG polymerase)
BP0390	BP0390	8.29283e-08	1.02431	Q7VSL7	Ribosomal RNA small subunit methyltransferase I (EC 2.1.1.198) (16S rRNA 2'-O-ribose C1402 methyltransferase) (rRNA (cytidine-2'-O-)-methyltransferase RsmI)
BP0395	BP0395	6.02732e-20	1.66777	Q7VSL4	Putative exported protein
BP0397	BP0397	7.48924e-22	1.50211	Q7VSL2	Uncharacterized protein
BP0398	BP0398	3.14012e-10	1.11448	Q7VSL1	Putative membrane protein
BP0399	BP0399	5.84568e-18	1.36408	Q7VSL0	Putative glycosyl transferase
BP0402	gltS	9.20743e-09	1.26298	Q7VSK9	Sodium/glutamate symporter
BP0410	BP0410	7.66759e-33	1.69761	Q7VSK4	Putative universal stress protein
BP0412	BP0412	4.06978e-14	1.60891	Q7VSK2	Putative GntR-family transcriptional regulator
BP0414	BP0414	3.4303e-23	2.1066	Q7VSK1	Protein MgtC
BP0416	BP0416	0.00181753	1.09323	Q7VSJ9	Uncharacterized protein
BP0419	BP0419	7.03523e-14	1.4571	Q7VSJ6	LysR-family transcriptional regulator
BP0435	BP0435	0.00163204	1.14612	Q7VSI3	Putative dehydratase/racemase
BP0441	BP0441	2.5164e-27	1.94349	Q7VSH9	MerR-family transcriptional regulator
BP0464	idnO	1.69016e-07	1.07734	Q7VSG1	Gluconate 5-dehydrogenase (EC 1.1.1.69)
BP0465	BP0465	3.88595e-14	1.62248	Q7VSG0	Probable aldehyde dehydrogenase
BP0467	BP0467	2.06253e-12	1.56019	Q7VSF8	Acetolactate synthase (EC 2.2.1.6)
BP0479	BP0479	2.74123e-25	1.91624	Q7VSE9	Protein-methionine-sulfoxide reductase catalytic subunit MsrP (EC 1.8.5.-)
BP0480	BP0480	5.44141e-20	2.01393	Q7VSE8	Protein-methionine-sulfoxide reductase heme-binding subunit MsrQ (Flavocytochrome MsrQ)
BP0492	rpmH	1.56684e-17	-2.05294	Q7VSD9	50S ribosomal protein L34
BP0493	rnpA	1.15457e-06	-1.15634	Q7VSD8	Ribonuclease P protein component (RNase P protein) (RNaseP protein) (EC 3.1.26.5) (Protein C5)
BP0503	BP0503	0.000144306	-1.96996	Q7VSD0	HTH_17 domain-containing protein
BP0508	BP0508	2.07305e-06	1.5055	Q7VSC5	Phage-related exonuclease
BP0509	BP0509	6.76921e-08	1.31456	Q7VSC4	Phage-related DNA recombination protein
BP0511	BP0511	2.7905e-10	1.94686	Q7VSC2	Uncharacterized protein
BP0514	BP0514	0.0219055	1.0355
BP0519	BP0519	5.26239e-32	2.23311	Q7VSB6	Probable glutathione S-transferase
BP0527	ecnA1	0.00357865	1.0921	Q7VSA9	Entericidin A anti-toxin
BP0553	BP0553	1.31637e-08	1.44102	Q7VS87	Kynureninase (EC 3.7.1.3) (L-kynurenine hydrolase)
BP0554	lrp	5.12827e-07	1.05294	Q7VRX6	Leucine-responsive regulatory protein
BP0567	BP0567	0.00063378	-1.18612	Q7VS76	L-aspartate dehydrogenase 1 (EC 1.4.1.21)
BP0576	BP0576	4.34338e-20	1.77679	Q7VS67	Uncharacterized protein
BP0583	BP0583	0.00556784	1.06323	Q7VS64	Probable ring hydroxylating beta subunit
BP0589	BP0589	1.74167e-06	1.36035	Q7VS60	Putative exported protein
BP0599	BP0599	9.98743e-06	1.13404	Q7VS50	Malonyl-[acyl-carrier protein] O-methyltransferase (Malonyl-ACP O-methyltransferase) (EC 2.1.1.197) (Biotin synthesis protein BioC)
BP0600	BP0600	2.26446e-05	2.71586	Q7VS49	Pribosyltran domain-containing protein
BP0616	BP0616	0.00102581	-1.16662	Q7VS36	Amidohydro-rel domain-containing protein
BP0619	BP0619	0.0495022	1.20438	Q7VS33	Branched-chain amino acid ABC transporter, ATP-binding protein
BP0620	BP0620	0.0152971	1.23136	Q7VS32	Branched-chain amino acid ABC transporter, permease protein
BP0629	pdhA	2.50535e-09	1.08098	Q7VS25	Putative pyruvate dehydrogenase E1 component, alpha subunit
BP0633	BP0633	0.0118	-1.49377	Q7VS23	Putative exported protein
BP0635	BP0635	0.00478923	-3.0672	Q7VS21	Probable enoyl-CoA hydratase (EC 4.2.1.17)
BP0638	BP0638	0.0310717	1.25448	Q7VS18	Uncharacterized protein
BP0643	BP0643	1.06045e-08	1.26331	Q7VS13	LysR-family transcriptional regulator
BP0647	BP0647	0.0143476	1.33472	Q7VS11	DUF126 domain-containing protein
BP0654	BP0654	3.51042e-10	1.73048	Q7VS05	Putative exported protein
BP0655	BP0655	4.79326e-07	1.59756	Q7VS04	Acetylornithine deacetylase (EC 3.5.1.16)
BP0656	BP0656	0.00052556	1.42856	Q7VS03	Uncharacterized protein
BP0657	BP0657	0.000552135	1.45735	Q7VS02	Putative endoribonuclease
BP0658	BP0658	4.92357e-21	2.21643	Q7VS01	Uncharacterized protein
BP0659	BP0659	9.95397e-49	2.88279	Q7VS00	Probable zinc-binding dehydrogenase
BP0661	BP0661	1.40659e-30	1.92969	Q7VRZ8	Putative acetyl-CoA synthetase (EC 6.2.1.13)
BP0662	BP0662	3.06016e-18	1.77246	Q7VRZ7	Probable enoyl-CoA hydratase
BP0673	BP0673	0.0341434	1.06972	Q7VRY6	Uncharacterized protein
BP0675	BP0675	7.43648e-11	1.27344	Q7VRY4	Probable molybdopterin oxidoreductase
BP0704	BP0704	0.0365528	-1.23753	Q7W005	Transposase
BP0716	BP0716	0.0479361	1.265
BP0720	BP0720	8.3645e-15	2.75253	Q7VZZ6	Uncharacterized protein
BP0724	BP0724	0.00119943	-1.85558	Q7VZZ2	Probable ABC transporter, permease protein
BP0727	BP0727	3.78826e-07	-1.34197	Q7VZY9	Probable transcriptional regulator
BP0731	nspC	1.88259e-11	-1.91828	Q7VZY7	Carboxynorspermidine/carboxyspermidine decarboxylase (CANS DC/CAS DC) (CANSDC/CASDC) (EC 4.1.1.96)
BP0744	BP0744	1.14226e-07	1.21943	Q7VZX9	Putative transcriptional regulator
BP0748	rpmA	2.09615e-22	-1.4901	Q7VZX5	50S ribosomal protein L27
BP0749	rplU	4.91662e-14	-1.24549	Q7VZX4	50S ribosomal protein L21
BP0761	cyaB	6.0845e-15	-1.16631	P0DKX5	Cyclolysin secretion/processing ATP-binding protein CyaB (EC 3.4.22.-) (EC 7.6.2.-)
BP0769	BP0769	2.83679e-38	4.16756	Q7VZW2	Probable aminotransferase
BP0770	BP0770	4.18189e-24	2.89163	Q7VZW1	Putative membrane protein
BP0773	BP0773	0.0472419	-1.11723	Q7VZV8	Putative acetolactate synthase large subunit (EC 2.2.1.6)
BP0779	BP0779	0.00267391	-1.36898	Q7VZV3	Uncharacterized protein
BP0782	BP0782	0.00521098	-1.21523	Q7VZV0	Putative exported protein
BP0784	ilvB	2.78718e-16	-1.86661	Q7VZU8	Putative acetolactate synthase large subunit (EC 2.2.1.6)
BP0789	ilvI	3.11254e-28	-1.69628	Q7VZU6	Acetolactate synthase (EC 2.2.1.6)
BP0790	ilvH	1.8604e-28	-2.14181	Q7VZU5	Acetolactate synthase small subunit (EC 2.2.1.6)
BP0791	ilvC	1.47897e-09	-1.0127	Q7VZU4	Ketol-acid reductoisomerase (NADP(+)) (KARI) (EC 1.1.1.86) (Acetohydroxy-acid isomeroreductase) (AHIR) (Alpha-keto-beta-hydroxylacyl reductoisomerase) (Ketol-acid reductoisomerase type 1) (Ketol-acid reductoisomerase type I)
BP0812	BP0812	0.00558108	2.46561
BP0813	BP0813	0.000103453	1.02563	Q7VZS7	Probable short-chain dehydrogenase
BP0824	BP0824	6.16584e-38	2.28734	P0A320	Azurin
BP0827	BP0827	0.000293642	1.06714	Q7VZR4	Integral membrane component of multidrug efflux system
BP0835	BP0835	8.58554e-11	1.79611	Q7VZQ8	Putative membrane protein
BP0836	BP0836	4.17074e-06	2.22596	Q7VZQ7	Putative exported protein
BP0837	BP0837	0.0130555	1.30462	Q7VZQ6	4HBT domain-containing protein
BP0838	BP0838	0.000407592	1.0204
BP0843	nuoC	1.37787e-11	-1.15809	Q7VZQ3	NADH-quinone oxidoreductase subunit C (EC 7.1.1.-) (NADH dehydrogenase I subunit C) (NDH-1 subunit C)
BP0844	nuoD	2.06191e-12	-1.1245	Q7VZQ2	NADH-quinone oxidoreductase subunit D (EC 7.1.1.-) (NADH dehydrogenase I subunit D) (NDH-1 subunit D)
BP0849	nuoI	7.26451e-06	-1.26529	Q7VZP7	NADH-quinone oxidoreductase subunit I (EC 7.1.1.-) (NADH dehydrogenase I subunit I) (NDH-1 subunit I)
BP0857	bfrE	1.23601e-09	-1.28972	Q7VZP0	Probable TonB-dependent receptor for iron transport
BP0870	BP0870	1.65439e-24	1.95331	Q7VZM7	Putative exported protein
BP0872	BP0872	1.6951e-18	1.58025	Q7VZM6	ABC transporter, ATP-binding protein
BP0874	vir-18	0.0335988	1.01323	Q7VZM4	Vir-repressed protein
BP0892	BP0892	2.57226e-07	1.40609	Q7VZL0	Uncharacterized protein
BP0893	BP0893	3.04999e-86	4.04703	Q7VZK9	Uncharacterized protein
BP0894	pmi	3.1511e-14	1.77956	Q7VZK8	Putative mannose-6-phosphate isomerase (EC 5.3.1.8)
BP0895	BP0895	8.714e-14	1.67813	Q7VZK7	Uncharacterized protein
BP0902	BP0902	0.000149185	-1.30971	Q7VZK0	Putative membrane protein
BP0903	BP0903	1.02167e-37	-2.70704	Q7VZJ9	Putative membrane protein
BP0911	BP0911	1.56249e-05	1.5194	Q7VZJ3	Putative decarboxylase
BP0915	BP0915	0.0218474	-1.03651	Q7VZJ0	Probable inner membrane component of binding-protein-dependent transport system
BP0932	BP0932	0.0456711	-6.3425	Q7VZH5	Uncharacterized protein
BP0944	gyrA	2.12242e-17	-1.4586	Q7VZG5	DNA gyrase subunit A (EC 5.6.2.2)
BP0949	cmk	2.61751e-08	-1.25854	Q7VZG1	Cytidylate kinase (CK) (EC 2.7.4.25) (Cytidine monophosphate kinase) (CMP kinase)
BP0959	mltB	6.77537e-06	-1.00578	Q7VZF2	Membrane-bound lytic murein transglycosylase B (EC 3.2.1.-)
BP0962	etfA	2.3786e-09	-1.19688	Q7VZE9	Electron transfer flavoprotein alpha-subunit
BP0966	sbp	3.04245e-12	-3.90364	Q7VZE6	Sulfate-binding protein
BP0970	cysD	0.0175095	-1.67744
BP0975	rplS	3.78233e-12	-1.04478	Q7VZE0	50S ribosomal protein L19
BP0983	BP0983	4.91417e-06	-1.21867	Q7VZD4	LysR-family transcriptional regulator
BP0985	acrB	5.8076e-16	-1.32407	Q7VZD3	Efflux pump membrane transporter
BP0987	BP0987	1.25358e-29	1.8967	Q7VZD1	Putative membrane protein
BP1006	BP1006	9.01172e-06	1.28551	Q7VZB3	Probable glutathione S-transferase
BP1021	fliA	0.00867384	-1.09481	Q7VZA2	RNA polymerase sigma factor FliA (RNA polymerase sigma factor for flagellar operon) (Sigma F) (Sigma-28)
BP1035	BP1035	0.0291834	1.14344	Q7VZ91	Transposase for IS1663
BP1040	BP1040	2.06894e-07	-1.04229	Q7VZ87	PhoH-like protein
BP1044	BP1044	2.35315e-06	2.6604
BP1053	BP1053	1.33065e-13	1.96608	Q7VZ78	Transposase for IS1663
BP1054	prn	2.58329e-20	-1.4274	P14283	Pertactin autotransporter (P.93) [Cleaved into: Outer membrane protein P.69; Pertactin translocator]
BP1055	cysG	5.40728e-20	-1.4038	Q7VZ77	Siroheme synthase [Includes: Uroporphyrinogen-III C-methyltransferase (Urogen III methylase) (EC 2.1.1.107) (SUMT) (Uroporphyrinogen III methylase) (UROM); Precorrin-2 dehydrogenase (EC 1.3.1.76); Sirohydrochlorin ferrochelatase (EC 4.99.1.4)]
BP1057	BP1057	2.96563e-22	1.38337	Q7VZ75	Putative membrane protein
BP1087	BP1087	8.67124e-32	1.79582	Q7VZ50	Uncharacterized protein
BP1088	BP1088	2.06637e-14	1.3222	Q7VZ49	UPF0761 membrane protein BP1088
BP1112	bipA	1.41673e-44	-1.95335	Q7VZ27	Putative outer membrane ligand binding protein
BP1119	fim2	3.40609e-10	-1.19221	P05788	Serotype 2 fimbrial subunit
BP1129	BP1129	2.511e-07	-1.21526	Q7VZ13	LysR-family transcriptional regulator
BP1136	fecI	6.58465e-26	-4.45046	Q7VZ10	ECF-family sigma factor
BP1137	fecR	1.44213e-06	-1.75974	Q7VZ09	Putative signal transduction protein
BP1138	bfrH	0.000901114	-1.06499	Q7VZ08	Putative ferric siderophore receptor
BP1139	BP1139	1.7266e-06	-8.76033	Q7VZ07	Putative iron uptake protein
BP1149	phbC	2.55974e-21	1.61422	Q7VZ00	Poly-beta-hydroxybutyrate polymerase (EC 2.3.1.-)
BP1153	BP1153	1.70093e-12	-1.59979	Q7VYZ6	Putative exported protein
BP1154	BP1154	1.08969e-06	-1.11658	Q7VYZ5	Putative membrane protein
BP1158	BP1158	0.00138472	1.08957	Q7VYZ2	Putative dioxygenase
BP1163	BP1163	0.049923	-1.15289	Q7VYY7	Probable short-chain dehydrogenase
BP1164	BP1164	0.0108786	-1.25659	Q7VYY6	Putative membrane protein
BP1165	BP1165	1.15306e-08	-1.53297
BP1193	BP1193	4.86096e-09	1.66731	Q7VYW0	Uncharacterized protein
BP1201	tcfA	3.86686e-18	-1.1592	Q79GX8	Tracheal colonization factor
BP1202	BP1202	8.88503e-17	-1.36175	Q7VYV5	TetR-family transcriptional regulator
BP1203	BP1203	1.22717e-07	-1.01192	Q7VYV4	UPF0261 protein BP1203
BP1204	BP1204	1.18925e-06	-1.07699	Q7VYV3	PEP_hydrolase domain-containing protein
BP1208	BP1208	1.55989e-05	-1.52279	Q7VYU9	Putative exported protein
BP1209	BP1209	9.12867e-10	-2.00816	Q7VYU8	Probable oxidoreductase
BP1210	apbE	2.66526e-09	-1.94203	Q7VYU7	FAD:protein FMN transferase (EC 2.7.1.180) (Flavin transferase)
BP1211	BP1211	8.63091e-17	-2.29444	Q7VYU6	Putative exported protein
BP1212	BP1212	3.98804e-12	-2.40737	Q7VYU5	Putative exported protein
BP1213	BP1213	4.63621e-10	-2.3332	Q7VYU4	Putative membrane protein
BP1226	BP1226	7.60387e-06	1.09732
BP1229	BP1229	1.51675e-250	5.91675	Q7VYT0	Putative exported protein
BP1232	rpmE2	5.41714e-29	-1.98788	Q7VYS7	50S ribosomal protein L31 type B
BP1235	radC	0.00191986	1.10541	Q7VYS4	UPF0758 protein BP1235
BP1245	BP1245	2.56132e-14	-1.6398	Q7VYR4	Ribosome maturation factor RimP
BP1246	nusA	1.78168e-14	-1.11368	Q7VYR3	Transcription termination/antitermination protein NusA
BP1266	parC	6.11636e-12	-1.16773	Q7VYP5	DNA topoisomerase 4 subunit A (EC 5.6.2.2) (Topoisomerase IV subunit A)
BP1267	BP1267	3.30307e-06	-1.30394	Q7VYP4	Putative membrane protein
BP1282	ugpA	1.07341e-06	-1.51002	Q7VYN4	sn-glycerol-3-phosphate transport system, permease protein
BP1291	BP1291	2.75599e-05	1.0749	Q7VYM7	RES domain-containing protein
BP1296	BP1296	0.00336773	-1.08672	Q7VYM2	Putative lipoprotein
BP1302	BP1302	1.28567e-17	2.19273	Q7VYL6	Putative exported protein
BP1304	BP1304	9.02726e-11	1.4911	Q7VYL5	TPR_REGION domain-containing protein
BP1305	BP1305	6.31806e-21	1.52905	Q7VYL4	Uncharacterized protein
BP1314	BP1314	1.36992e-05	1.36944	Q7VYK9	Putative exported protein
BP1318	BP1318	9.70831e-10	1.93607	Q7VYK7	Putative membrane protein
BP1319	BP1319	5.94697e-27	2.61288	Q7VYK6	GntR-family transcriptional regulator
BP1320	BP1320	1.39772e-14	1.96494	Q7VYK5	Pyridoxal phosphate homeostasis protein (PLP homeostasis protein)
BP1321	pdxK	4.00281e-27	2.42784	Q7VYK4	Pyridoxine/pyridoxal/pyridoxamine kinase (PN/PL/PM kinase) (EC 2.7.1.35) (B6-vitamer kinase)
BP1334	BP1334	0.00321634	-7.38446	Q7VYJ7	Peptidase_S9 domain-containing protein
BP1339	BP1339	0.00350533	2.10652	Q7VYJ5	Cardiolipin synthase B (CL synthase) (EC 2.7.8.-)
BP1346	BP1346	3.55294e-07	-1.02778	Q7VYJ0	LysR-family transcriptional regulator
BP1359	BP1359	9.81296e-11	1.5518	Q7VYH9	Putative mandelate racemase
BP1362	BP1362	8.97856e-19	-1.60788	Q7VYH7	Putative amino-acid ABC transporter, ATP-binding protein
BP1363	BP1363	1.91669e-22	-2.19874	Q7VYH6	Putative amino-acid ABC transporter, permease protein
BP1364	BP1364	5.66082e-25	-1.68966	Q7VYH5	Putative amino-acid ABC transporter, periplasmic amino acid-binding protein
BP1365	BP1365	8.14578e-09	-9.3518	Q7VYH4	Transposase for IS1663
BP1371	flgM	0.00382437	1.01482	Q7VYH1	Negative regulator of flagellin synthesis
BP1373	flgB	0.0275277	1.5966	Q7VYG9	Flagellar basal body rod protein FlgB
BP1376	flgE	0.0220143	-1.62636	Q7VYG6	Flagellar hook protein FlgE
BP1379	flgH	0.0191166	-6.77948	Q7VYG3	Flagellar L-ring protein (Basal body L-ring protein)
BP1381	flgJ	0.0171395	1.63264	Q7VYG1	Peptidoglycan hydrolase (EC 3.2.1.-)
BP1388	BP1388	0.0055658	2.46683
BP1391	fliP	2.2423e-11	2.23265	Q7VYF4	Flagellar biosynthetic protein FliP
BP1399	fliJ	0.00574134	-3.01193	Q7VYE9	Flagellar protein FliJ
BP1408	fliT	0.0264356	1.44123	Q7VYE1	Flagellar protein FliT
BP1409	fliS	0.00581052	1.32161	Q7VYE0	Flagellar secretion chaperone FliS
BP1444	BP1444	5.62176e-08	1.75035	Q7VYA6	UPF0125 protein BP1444
BP1450	BP1450	0.00244284	-1.52322	Q7VYA0	Transposase
BP1458	BP1458	0.0387054	-1.23523	Q7VY93	Probable permease component of ABC transporter
BP1476	BP1476	0.00865322	-1.23767	Q7VY79	Putative exported protein
BP1481	leuC	1.49259e-10	-1.00106	Q7VY75	3-isopropylmalate dehydratase large subunit (EC 4.2.1.33) (Alpha-IPM isomerase) (IPMI) (Isopropylmalate isomerase)
BP1488	BP1488	0.0417082	-1.7532	Q7VY70	Putative membrane protein
BP1489	BP1489	2.16046e-11	-1.35364	Q7VY69	Putative membrane protein
BP1507	BP1507	2.64745e-25	-3.66972	Q7VY55	Putative extracellular solute-binding protein
BP1508	BP1508	0.0310717	-1.72987	Q7VY54	Putative inner membrane component of binding-protein-dependent transport system
BP1509	BP1509	0.0238378	1.04405	Q7VY53	Putative inner membrane component of binding-protein-dependent transport system
BP1512	BP1512	7.60518e-07	1.03042	Q7VY51	GFA domain-containing protein
BP1524	BP1524	0.0168312	-1.72377	Q7VY39	Putative membrane protein
BP1526	purE	1.70836e-07	-1.18128	Q7VY37	N5-carboxyaminoimidazole ribonucleotide mutase (N5-CAIR mutase) (EC 5.4.99.18) (5-(carboxyamino)imidazole ribonucleotide mutase)
BP1543	BP1543	8.54419e-15	1.61552	Q7VY20	RHH_4 domain-containing protein
BP1545	pbpG	1.05985e-15	2.26921	Q7VY19	Probable D-alanyl-D-alanine carboxypeptidase
BP1558	BP1558	4.99924e-05	-1.06042	Q7VY07	Putative exported protein
BP1560	BP1560	1.6212e-47	-3.1034	Q7VY06	Cytochrome c domain-containing protein
BP1561	BP1561	7.87912e-49	-3.15295	Q7VY05	Putative exported protein
BP1565	BP1565	9.05976e-24	2.39051	Q7VY02	Uncharacterized protein
BP1579	BP1579	7.84361e-19	2.31763	Q7VXZ2	Putative cytochrome C
BP1580	BP1580	6.75436e-90	4.35625	Q7VXZ1	Probable cytochrome C
BP1592	BP1592	1.4747e-10	1.04878	Q7VXX9	Uncharacterized protein
BP1604	BP1604	9.00913e-11	-1.3374	Q7VXX0	Putative inner membrane component of binding-protein-dependent transport system
BP1605	BP1605	6.30986e-57	-2.62846	Q7VXW9	Putative iron binding protein
BP1606	fpr	1.18778e-18	-1.51595	Q7VXW8	Ferredoxin--NADP reductase (EC 1.18.1.2)
BP1607	BP1607	2.98945e-07	-1.90504	Q7VXW7	Probable LysR-family transcriptional regulator
BP1614	BP1614	3.74042e-06	-1.10135	Q7VXW2	Probable LysR family transcriptional regulator
BP1616	dps	1.02932e-57	2.23637	Q7VXW0	Putative DNA-binding protein
BP1635	BP1635	2.8831e-09	2.47598	Q7VXU7	Putative arylsulfatase protein (EC 3.1.6.1)
BP1638	BP1638	0.0202001	1.83121	Q7VXU4	Uncharacterized protein
BP1640	BP1640	0.0181002	2.04488	Q7VXU2	DUF58 domain-containing protein
BP1641	BP1641	0.0174532	1.5452	Q7VXU1	Putative regulatory protein
BP1643	BP1643	5.39623e-06	1.07829	Q7VXU0	Putative exported protein
BP1646	BP1646	0.000165557	1.00853	Q7VXT7	Putative membrane protein
BP1647	BP1647	0.0224073	1.01085
BP1664	gst	3.31721e-15	1.40273	Q7VXS4	Glutathione S-transferase (EC 2.5.1.18)
BP1669	lldA	0.0356858	-1.38653	Q7VXR9	Lactate dehydrogenase
BP1685	BP1685	2.15865e-07	-2.7635	Q7VXQ9	Putative exported protein
BP1686	BP1686	0.0275784	-1.08646	Q7VXQ8	Probable short-chain dehydrogenase
BP1687	BP1687	0.000115476	-1.11644	Q7VXQ7	LysR-family transcriptional regulator
BP1691	phaA	1.1381e-16	-1.44563	Q7VXQ5	Putative pH adaptation potassium efflux protein
BP1693	phaD	2.31587e-13	-1.42699	Q7VXQ3	Putative pH adaptation potassium efflux protein
BP1707	BP1707	1.58511e-10	-1.21375	Q7VXP0	Putative ABC-transport protein, ATP-binding component
BP1708	BP1708	2.1461e-20	-1.89397	Q7VXN9	Putative exported protein
BP1709	BP1709	9.41684e-11	-1.43904	Q7VXN8	Putative permease of ABC transporter
BP1717	BP1717	0.000103453	3.8871
BP1723	BP1723	7.43869e-36	2.094	Q7VXM8	Putative exported protein
BP1724	BP1724	0.00510274	1.31091	Q7VXM7	Putative exported protein
BP1731	ugpQ	0.00353777	-1.10504	Q7VXM0	Glycerophosphoryl diester phosphodiesterase (EC 3.1.4.46)
BP1736	BP1736	9.47611e-13	1.64478	Q7VXL7	Putative exported protein
BP1737	BP1737	0.0102456	1.44011	Q7VXL6	UPF0391 membrane protein BP1737
BP1738	BP1738	5.23248e-10	1.64453	Q7VXL5	UPF0337 protein BP1738
BP1756	BP1756	9.07363e-09	-1.19055	Q7VXK1	SAM_MT_RSMB_NOP domain-containing protein
BP1766	BP1766	0.00119174	-1.25579	Q7VXJ4	Putative exported protein
BP1771	BP1771	4.62946e-05	-1.07035	Q7VXJ1	Uncharacterized protein
BP1775	clpP	2.97758e-11	-1.37713	Q7VXI7	ATP-dependent Clp protease proteolytic subunit (EC 3.4.21.92) (Endopeptidase Clp)
BP1778	BP1778	1.06363e-07	-1.38119	Q7VXI5	Probable LysR-family transcriptional regulator
BP1788	pcaI	0.0182046	1.23457	Q7VXH7	3-oxoadipate CoA-transferase subunit A (EC 2.8.3.6)
BP1796	uvrB	3.55781e-13	-1.27157	Q7VXH4	UvrABC system protein B (Protein UvrB) (Excinuclease ABC subunit B)
BP1797	ptpA	8.78454e-12	-1.18566	Q7VXH3	Low molecular weight protein-tyrosine-phosphatase (EC 3.1.3.48)
BP1810	BP1810	2.30702e-34	9.69032	Q7TTJ9	Transposase
BP1812	BP1812	0.00194555	1.04083	Q7VXG2	Uncharacterized protein
BP1834	BP1834	0.0292233	2.35617	Q7VXE3	Putative fimbrial protein
BP1839	rpsP	4.54346e-12	-1.12173	Q7VXD8	30S ribosomal protein S16
BP1844	BP1844	4.60891e-15	1.29486
BP1863	BP1863	0.0414059	-1.92208	Q7VXC0	Putative membrane protein
BP1877	bvgS	1.72344e-17	-1.27025	P16575	Virulence sensor protein BvgS (EC 2.7.13.3)
BP1879	fhaB	1.32152e-27	-1.38703	P12255	Filamentous hemagglutinin
BP1887	BP1887	2.78038e-11	1.17478	Q7VXB3	Putative exported protein
BP1894	BP1894	1.54247e-06	-1.59846	Q7VXA9	HTH marR-type domain-containing protein
BP1895	oplaH	9.44189e-21	-1.58119	Q7VXA8	5-oxoprolinase (EC 3.5.2.9)
BP1908	cysS	5.19261e-12	-1.28242	Q7VX96	Cysteine--tRNA ligase (EC 6.1.1.16) (Cysteinyl-tRNA synthetase) (CysRS)
BP1909	BP1909	2.39836e-08	-1.30269	Q7VX95	DNA-3-methyladenine glycosylase (EC 3.2.2.21)
BP1913	ask	2.0952e-15	-1.23354	Q7VX91	Aspartokinase (EC 2.7.2.4)
BP1914	BP1914	0.0055658	2.46683
BP1917	BP1917	0.0110791	-1.94646	Q7VX88	Putative 3-hydroxyacyl-CoA dehydrogenase
BP1920	BP1920	0.00414423	-1.39829	Q7VX85	Putative exported protein
BP1926	BP1926	0.00191722	1.05234	Q7VX79	Putative extracellular solute-binding protein
BP1930	BP1930	0.00157542	1.25372	Q7VX76	Probable ATP-binding component of ABC transporter
BP1931	BP1931	0.000101258	-1.43026	Q7VX75	Probable NADH-dependent flavin oxidoreductase
BP1939	BP1939	0.0157302	1.12395	Q7VX68	Putative ArsR-family transcriptional regulator
BP1945	BP1945	1.20864e-13	2.14556	Q7VX62	Putative membrane protein
BP1953	BP1953	0.0395835	1.07618	Q7VX56	Probable oxidoreductase
BP1954	BP1954	0.000269706	1.25041	Q7VX55	Putative monooxygenase
BP1959	BP1959	0.000103453	3.8871
BP1962	bfrI	1.50189e-40	-3.05108	Q7VX53	Putative ferrisiderophore receptor
BP1965	BP1965	0.0201678	1.12909	Q7VX52	Putative exported protein
BP1990	BP1990	0.0158785	1.17241	Q7VX33	Putative membrane protein
BP1991	BP1991	0.0109703	2.02425	Q7VX32	Putative membrane protein
BP1995	BP1995	0.0015369	1.50378	Q7VX28	Putative membrane protein
BP2001	BP2001	0.00948085	1.31473	Q7VX24	Putative lipoprotein
BP2004	BP2004	0.0140659	-1.12023	Q7VX22	Putative response regulator
BP2008	BP2008	0.00124778	1.12913	Q7VX18	Putative exported protein
BP2010	efp	8.55977e-15	-1.22417	Q7VX16	Elongation factor P (EF-P)
BP2016	brfB	3.16124e-21	-2.40298	Q7VX10	Putative ferric siderophore receptor
BP2027	BP2027	3.053e-05	1.30963	Q7VX00	Probable membrane transporter protein
BP2031	BP2031	0.00355844	-1.67567	Q7VWZ7	Putative acyl-CoA transferase
BP2043	BP2043	1.32366e-07	-1.12307	Q7VWY8	LPS-assembly lipoprotein LptE
BP2044	leuS	8.41631e-15	-1.27818	Q7VWY7	Leucine--tRNA ligase (EC 6.1.1.4) (Leucyl-tRNA synthetase) (LeuRS)
BP2049	BP2049	8.08283e-10	-1.21309	Q7VWY3	Putative sulfate transporter
BP2050	rpmG	6.26325e-13	-1.36193	Q7VWY2	50S ribosomal protein L33
BP2051	rpmB	8.01861e-23	-1.71759	Q7VWY1	50S ribosomal protein L28
BP2052	BP2052	9.25975e-10	-1.71019	Q7VWY0	Bcr/CflA family efflux transporter
BP2075	BP2075	1.7674e-11	-1.18072	Q7VWW2	Putative efflux system inner membrane protein
BP2076	BP2076	2.99726e-17	-1.34256	Q7VWW1	Efflux pump membrane transporter
BP2090	BP2090	0.0030288	1.46981	Q7VWV1	Putative ABC-transporter substrate-binding protein
BP2092	BP2092	0.0222194	-1.80323	Q7VWU9	Putative dioxygenase component
BP2107	BP2107	0.0109175	1.50543	Q7VWT6	Uncharacterized protein
BP2111	BP2111	0.0217713	-1.09493	Q7VWT2	Microcystinase C (MlrC)
BP2116	BP2116	5.60823e-07	1.33171	Q7VWS8	Putative exported protein
BP2121	BP2121	2.3314e-06	2.66134	Q7TTD7	Transposase for IS1663
BP2125	BP2125A	5.99809e-08	1.25374	Q7VWS4	Putative lysR-family transcriptional regulator
BP2132	BP2132	1.84581e-23	1.77877	Q7VWR6	3-dmu-9_3-mt domain-containing protein
BP2145	BP2145	0.000309163	-2.10567	Q7VWQ6	Putative ArsR-family transcriptional regulator
BP2147	BP2147	8.92395e-08	-1.07362	Q7VWQ4	Putative exported protein
BP2148	BP2148	4.84029e-08	1.90913	Q7VWQ3	Uncharacterized protein
BP2149	BP2149	5.19261e-12	1.46275	Q7VWQ2	Putative araC-family transcriptional regulator
BP2156	BP2156	0.000493806	1.15027	Q7VWP7	Flavodoxin_2 domain-containing protein
BP2157	acoD	0.00163704	1.40397	Q7VWP6	Aldehyde dehydrogenase (EC 1.2.1.3)
BP2161	BP2161	0.00031284	-3.55093	Q7VWP4	Putative integral membrane protein
BP2167	BP2167	0.000189073	1.07622	Q7VWN9	Putative integral membrane protein
BP2172	BP2172	0.000132874	1.22825	Q7VWN5	Cbb3-type cytochrome c oxidase subunit
BP2173	BP2173	1.56607e-06	1.5865	Q7VWN4	Putative ferredoxin
BP2175	BP2175	0.00330855	1.77542	Q7VWN2	Putative inner membrane protein
BP2186	rpsU	2.98922e-12	-1.21911	Q7VWM3	30S ribosomal protein S21
BP2189	hisZ	1.06311e-19	-1.60282	Q7VWM0	ATP phosphoribosyltransferase regulatory subunit
BP2195	engA	7.81901e-10	-1.06007	Q7VWL4	GTPase Der (GTP-binding protein EngA)
BP2199	ispG	1.47897e-09	-1.16329	Q7VWL0	4-hydroxy-3-methylbut-2-en-1-yl diphosphate synthase (flavodoxin) (EC 1.17.7.3) (1-hydroxy-2-methyl-2-(E)-butenyl 4-diphosphate synthase)
BP2201	BP2201	1.82842e-15	-1.5798	Q7VWK8	Dual-specificity RNA methyltransferase RlmN (EC 2.1.1.192) (23S rRNA (adenine(2503)-C(2))-methyltransferase) (23S rRNA m2A2503 methyltransferase) (Ribosomal RNA large subunit methyltransferase N) (tRNA (adenine(37)-C(2))-methyltransferase) (tRNA m2A37 methyltransferase)
BP2202	ndk	2.10002e-11	-1.22284	Q7VWK7	Nucleoside diphosphate kinase (NDK) (NDP kinase) (EC 2.7.4.6) (Nucleoside-2-P kinase)
BP2203	valS	2.17637e-10	-1.15152	Q7VWK6	Valine--tRNA ligase (EC 6.1.1.9) (Valyl-tRNA synthetase) (ValRS)
BP2214	BP2214	0.0295367	-6.56473
BP2216	BP2216	8.11785e-37	-2.56168	Q7VWJ9	Putative transcriptional regulator (MarR family)
BP2222	BP2222	8.86205e-24	-1.8818	Q7VWJ4	Uncharacterized protein
BP2224	bapA	1.32687e-09	-1.11473	Q79GS1	Putative autotransporter
BP2231	BP2231	2.03477e-15	-2.00895	Q79GS0	Putative exported protein
BP2235	bscC	8.14332e-11	-1.1328	Q79GR8	Putative type III secretion protein
BP2245	bscN	1.45019e-16	-1.7425	Q79GQ9	Putative ATP synthase in type III secretion system
BP2246	bscL	2.5422e-10	-1.43639	Q79GQ8	Putative type III secretion protein
BP2247	bscK	5.85267e-07	-1.18051	Q79GQ7	Uncharacterized protein
BP2248	bscJ	5.21731e-09	-1.05776	Q79GQ6	Lipoprotein
BP2249	bscI	1.55734e-09	-1.27691	Q7VWI5	Putative type III secretion protein
BP2250	bcr4	1.84167e-15	-1.44768	Q79GQ5	Uncharacterized protein
BP2252	bopB	8.34272e-18	-1.45893	Q7VWI4	Putative outer protein B
BP2254	bcrH1	7.9716e-11	-1.37521	Q79GQ2	Putative regulatory protein
BP2262	bscD	1.51665e-08	-1.13695	Q79GP5	Putative type III secretion protein
BP2263	bscE	1.09298e-07	-1.22949	Q79GP4	Uncharacterized protein
BP2267	greA	4.84542e-09	-1.11533	Q79GP1	Transcription elongation factor GreA (Transcript cleavage factor GreA)
BP2271	BP2271	1.62621e-30	2.24455	Q7VWI0	Putative regulatory lipoprotein
BP2277	BP2277	0.000766243	1.73981	Q7VWH6	Putative ABC transport ATP-binding subunit
BP2283	qor	3.04123e-08	-1.10492	Q7VWH1	Quinone oxidoreductase (EC 1.6.5.5)
BP2294	BP2294	9.20743e-09	2.71908	Q7VWG2	Putative integral membrane transport protein
BP2295	BP2295	0.0130545	1.35501	Q7VWG1	Putative integral membrane transport protein
BP2311	nadD	0.000100915	-1.30254	Q7VWE6	Probable nicotinate-nucleotide adenylyltransferase (EC 2.7.7.18) (Deamido-NAD(+) diphosphorylase) (Deamido-NAD(+) pyrophosphorylase) (Nicotinate mononucleotide adenylyltransferase) (NaMN adenylyltransferase)
BP2315	vag8	1.85287e-14	-1.27219	Q79GN7	Autotransporter
BP2330	BP2330	9.61248e-06	-1.0107	Q7VWD0	NodB homology domain-containing protein
BP2332	dnaE	5.09583e-13	-1.11535	Q7VWC8	DNA polymerase III subunit alpha (EC 2.7.7.7)
BP2344	BP2344	1.45341e-06	-1.54971	Q7VWB6	Uncharacterized protein
BP2347	BP2347	6.01334e-08	-1.07669	Q7VWB3	Spermidine/putrescine import ATP-binding protein PotA (EC 7.6.2.11)
BP2360	sdhB	2.17049e-12	-1.2593	Q7VWA2	Succinate dehydrogenase iron-sulfur subunit (EC 1.3.5.1)
BP2361	sdhA	6.05747e-12	-1.0175	Q7VWA1	Succinate dehydrogenase flavoprotein subunit (EC 1.3.5.1)
BP2374	BP2374	9.6837e-05	-1.1199	Q7VW90	Uncharacterized protein
BP2380	BP2380	0.032121	-1.04283	Q7VW85	Putative periplasmic protein
BP2396	BP2396	3.60873e-18	1.20965	Q7VW70	Putative binding-protein-dependent transport periplasmic protein
BP2397	BP2397	7.59747e-15	1.20676	Q7VW69	Putative ABC transporter ATP-binding subunit
BP2398	BP2398	7.20446e-38	1.86989	Q7VW68	Putative L-asparaginase
BP2399	BP2399	6.26444e-36	1.92488	Q7VW67	Putative transcriptional regulator
BP2414	BP2414	9.35189e-16	-2.51911	Q7VW55	Uncharacterized protein
BP2434	mucD	2.25169e-73	2.54844	Q7VW38	Periplasmic serine endoprotease DegP-like (EC 3.4.21.107)
BP2435	mucB	1.57246e-24	1.68078	Q7VW37	Putative sigma factor regulatory protein
BP2436	BP2436	3.9475e-45	2.37826	Q7VW36	Putative membrane protein
BP2445	rpmF	7.56665e-10	-1.29273	Q7VW27	50S ribosomal protein L32
BP2446	BP2446	4.28063e-08	-1.17985	Q7VW26	Uncharacterized protein
BP2449	BP2449	2.50497e-07	-1.43342	Q7VW23	Putative exported hydrolase
BP2452	BP2452	4.59646e-08	1.04938	Q7VW21	UPF0246 protein BP2452
BP2457	alcB	0.0132548	1.25131	Q7VW18	Alcaligin biosynthesis protein
BP2460	alcE	0.00020732	1.11358	Q7VW15	Putative iron-sulfur protein
BP2461	alcR	1.40607e-06	1.13525	Q79GN0	Transcriptional regulator
BP2462	bcr	0.000260703	1.02417	Q7VW14	Putative drug resistance translocase
BP2465	BP2465	0.000166944	1.25092	Q7VW12	GGDEF domain-containing protein
BP2466	BP2466	0.00693847	1.76967	Q7VW11	Uncharacterized protein
BP2467	BP2467	1.30456e-05	1.70971	Q7VW10	Uncharacterized protein
BP2468	vrg-6	2.80089e-19	1.74717	Q79GM8	Virulence protein
BP2469	BP2469	7.3416e-17	1.81739	Q7VW09	Uncharacterized protein
BP2480	kdpA	0.0275356	1.02278	Q7VVZ9	Potassium-transporting ATPase potassium-binding subunit (ATP phosphohydrolase [potassium-transporting] A chain) (Potassium-binding and translocating subunit A) (Potassium-translocating ATPase A chain)
BP2488	icd	2.79827e-20	-1.38653	Q7VVZ2	Isocitrate dehydrogenase [NADP] (EC 1.1.1.42)
BP2496	BP2496	1.29807e-12	1.82802	Q7VVY5	Uncharacterized protein
BP2497	BP2497	2.17049e-12	-1.16949	Q7VVY4	Putative zinc protease
BP2498	dnaJ	1.15198e-28	-2.10778	Q7VVY3	Chaperone protein DnaJ
BP2499	dnaK	1.19785e-39	-1.88666	Q7VVY2	Chaperone protein DnaK (HSP70) (Heat shock 70 kDa protein) (Heat shock protein 70)
BP2500	BP2500	2.10279e-41	-3.31759	Q7VVY1	Putative thioredoxin
BP2501	BP2501	1.67499e-16	-1.51316	Q7VVY0	Protein GrpE (HSP-70 cofactor)
BP2502	BP2502	6.45968e-09	1.22977	Q7VVX9	Uncharacterized protein
BP2510	murB	1.74602e-06	-1.22102	Q9X6Y8	UDP-N-acetylenolpyruvoylglucosamine reductase (EC 1.3.1.98) (UDP-N-acetylmuramate dehydrogenase)
BP2511	BP2511	0.000124707	-1.02798	Q7VVX4	Putative hydrolase
BP2517	soxD	0.00220646	2.33448	Q7VVW8	Sarcosine oxidase delta subunit (EC 1.5.3.1)
BP2523	BP2523	0.00583652	1.02409	Q7VVW2	Putative exported protein
BP2525	BP2525	0.0468535	1.16303	Q7VVW1	Putative membrane protein
BP2528	BP2528	0.00385073	-7.33733	Q7VVV8	Putative exported protein
BP2538	BP2538	2.10288e-09	-1.05884	Q7VVU8	Integral membrane protein
BP2541	sucC	1.99315e-10	-1.01857	Q7VVU5	Succinate--CoA ligase [ADP-forming] subunit beta (EC 6.2.1.5) (Succinyl-CoA synthetase subunit beta) (SCS-beta)
BP2547	BP2547	1.64816e-12	1.38454	Q7VVU0	Two-component response regulatory protein
BP2548	BP2548	3.37896e-14	1.73544	Q7VVT9	Two-component system histidine kinase
BP2560	BP2560	1.32004e-08	1.22655	Q7VVS7	Putative exported protein
BP2565	ecnA2	2.17879e-23	2.32075	Q7VVS2	Entericidin A anti-toxin
BP2569	BP2569	1.31538e-06	1.17308	Q7VVR9	Putative lipoprotein
BP2570	BP2570	4.40959e-07	-1.17421	Q7VVR8	Putative exported protein
BP2575	rplT	2.25756e-11	-1.02576	Q7VVR3	50S ribosomal protein L20
BP2576	rpmI	2.06745e-11	-1.17292	Q7VVR2	50S ribosomal protein L35
BP2581	BP2581	7.45828e-07	1.14232	Q7VVQ9	Uncharacterized protein
BP2592	BP2592	0.00211249	1.70264	Q7VVQ2	ABC transport protein inner membrane component
BP2613	BP2613	8.28115e-07	1.22284	Q7VVN4	DUF521 domain-containing protein
BP2614	BP2614	4.47757e-05	1.35169	Q7VVN3	ABC transport protein, inner membrane component
BP2620	BP2620	0.0478166	-1.47231	Q7VVM8	Probable membrane efflux protein
BP2623	hipB	1.73293e-15	-1.83227	Q7VVM5	DNA-binding protein
BP2625	guaB	3.9631e-14	-1.24703	Q7VVM3	Inosine-5'-monophosphate dehydrogenase (IMP dehydrogenase) (IMPD) (IMPDH) (EC 1.1.1.205)
BP2632	BP2632	2.94368e-08	1.18089	Q7VVM1	Putative GTP-binding protein
BP2633	BP2633	6.83839e-13	1.23012	Q7VVM0	Possible exonuclease
BP2637	BP2637	1.35069e-07	1.01655	Q7VVL7	Putative lipoprotein
BP2638	BP2638	7.98164e-75	3.29267	Q7VVL6	Putative exported protein
BP2639	BP2639	2.76369e-18	3.86145	Q7VVL5	Putative integral membrane protein
BP2640	BP2640	2.00232e-61	3.97901	Q7VVL4	Putative ABC transport protein, inner membrane component
BP2642	BP2642	2.14484e-82	3.83291	Q7VVL3	Probable ATP-binding ABC transporter protein
BP2643	glpR	4.13826e-33	2.43052	Q7VVL2	Glycerol-3-phosphate regulon repressor protein
BP2644	BP2644	1.47508e-38	2.26684	Q7VVL1	Putative glycerol-3-phosphate dehydrogenase
BP2651	BP2651	0.00865322	-1.22755	Q7VVK6	Uncharacterized protein
BP2652	BP2652	1.16843e-102	3.64003	Q7VVK5	Putative exported protein
BP2653	BP2653	7.9671e-12	1.38981	Q7VVK4	Putative exported protein
BP2661	BP2661	3.54962e-08	1.00903	Q7VVJ6	Putative exported protein
BP2662	BP2662	3.12746e-17	2.14806	Q7VVJ5	Putative aldolase
BP2664	BP2664	8.83348e-07	-2.12856	Q7VVJ3	Putative MarR-family transcriptional regulator
BP2669	BP2669	0.000514772	1.1418	Q7VVJ0	Putative integral membrane protein
BP2674	fimX	1.65998e-11	1.89617	P09808	Fimbrial protein FimX (Pilin)
BP2712	BP2712	1.45682e-16	1.42728	Q7VVF7	Putative exported protein
BP2713	BP2713	4.15401e-19	1.58989	Q7VVF6	Putative hydrolase
BP2714	BP2714	1.39115e-08	1.53037	Q7VVF5	Putative lipoprotein
BP2720	BP2720	4.42645e-15	1.47693	Q7VVE9	Putative TetR-family transcriptional regulator
BP2721	BP2721	0.000103453	3.8871
BP2728	BP2728	0.000533249	1.03669	Q7VVE3	Cytochrome ubiquinol oxidase subunit IV
BP2729	BP2729	2.62158e-07	2.51985	Q7VVE2	Cytochrome ubiquinol oxidase subunit III
BP2730	BP2730	4.18739e-10	2.47014	Q7VVE1	Cytochrome ubiquinol oxidase subunit I
BP2732	BP2732	1.70089e-11	1.30975	Q7VVE0	Putative membrane transport protein
BP2736	BP2736	0.00193776	2.35245	Q7VVD7	Nitrogen regulatory protein P-II
BP2738	bapC	1.02957e-13	-1.09353
BP2742	BP2742	1.59921e-07	-1.57606	Q7VVD4	Putative membrane transport protein
BP2744	BP2744	4.16569e-07	-1.14243	Q7VVD2	Putative ABC transport protein, ATP-binding component
BP2745	BP2745	4.96659e-07	-1.11433	Q7VVD1	Putative ABC transport protein, ATP-binding component
BP2748	BP2748	0.0296205	-6.56602	Q7TTB5	Transposase
BP2749	putA	1.8631e-16	-1.31263	Q7VVC8	Bifunctional protein PutA [Includes: Proline dehydrogenase (EC 1.5.5.2) (Proline oxidase); Delta-1-pyrroline-5-carboxylate dehydrogenase (P5C dehydrogenase) (EC 1.2.1.88) (L-glutamate gamma-semialdehyde dehydrogenase)]
BP2751	BP2751	6.58405e-17	1.1922	Q7VVC6	Putative membrane protein
[truncated: 354 more rows]

## Sheet: T3  IlogFCI > 1, P < 0.05
BP_IDs	Gene	T3_AdjPvalue	T3_LogFold	Uniprot	Annotation
[truncated: 1,272 more rows]

[truncated: 2 more sheets: T4  IlogFCI > 1, P < 0.05, T5  IlogFCI > 1, P < 0.05]
